# Supplementary material for: Identification and validation of a prognostic risk model based on caveolin family genes for breast cancer
Source: Front Cell Dev Biol. 2022 Sep 6;10:822187. doi: 10.3389/fcell.2022.822187 (PMC9485841; doi:10.3389/fcell.2022.822187)
Supplement: Supplementary file 3 [file DataSheet1.zip]

Archive with 25 entries (20 files):
- data/
- data/get_Expr&clincal.R
- data/gtfmRNA22.txt
- Fig6/
- Fig6/Fig6A-geom_ord_ellipse.R
- Fig6/Fig6A-PCA.R
- Fig6/Fig6B-os.R
- Fig6/Fig6C-timeROC.R
- Fig6/Fig6D-forest.R
- Fig6/Fig6E&F-nom.R
- Fig6/Figure 6.tif
- Fig7/
- Fig7/cellMarker.csv
- Fig7/Fig7A&B-ssGSEA.R
- Fig7/Fig7A&Bplot.R
- Fig7/Fig7C-CAVscore_COR_imcell.R
- Fig7/Figure 7.tif
- Fig8/
- Fig8/Fig8A-mutation.R
- Fig8/Fig8B-TMB.R
- Fig8/Figure 8.tif
- FIg9/
- FIg9/Fig9A&B-IM_cohort.R
- FIg9/Fig9C-J-drug.R
- FIg9/Figure 9.tif
