# Supplementary material for: Identification and validation of a prognostic risk model based on caveolin family genes for breast cancer
Source: Front Cell Dev Biol. 2022 Sep 6;10:822187. doi: 10.3389/fcell.2022.822187 (PMC9485841; doi:10.3389/fcell.2022.822187)
Supplement: Supplementary file 3 [file DataSheet1.zip › data/get_Expr&clincal.R]

rm(list = ls())
#TCGA-BRCA.htseq_fpkm.tsv ：https://xenabrowser.net/datapages/?hub=https://gdc.xenahubs.net:443
#gencode.v22.annotation.gene.probeMap ：https://xenabrowser.net/datapages/?hub=https://gdc.xenahubs.net:443

library(data.table)
library(magrittr)
library(tidyr)
library(dplyr)
library(tibble)

expr <- fread('TCGA-BRCA.htseq_fpkm.tsv',h=T,check.names = F)
ann <- read.table('gencode.v22.annotation.gene.probeMap',h=T)%>%.[,1:2]

expr2 <- merge(ann,expr,by.x = 1,by.y = 1)
expr2 <- expr2[,-1]
length(unique(expr2$gene))
gtf_mRNA <- fread('gtfmRNA22.txt',data.table = F)[[3]]

mRNA <- expr2[expr2$gene%in%gtf_mRNA,]
length(unique(mRNA$gene))
mRNA2 <- mRNA %>% group_by(gene) %>% summarise_all(max)
mRNA2 <- as.data.frame(mRNA2)
rownames(mRNA2) <- mRNA2[,1]
mRNA2 <- mRNA2[,-1]
BRCA_mRNA <- mRNA2
save(BRCA_mRNA,file = 'TCGA_BRCA_mRNA.rdata')
#=========================================================================#
rm(list = ls())
load('TCGA_BRCA_mRNA.rdata')
expr2 <- BRCA_mRNA

fpkmToTpm <- function(fpkm){exp(log(fpkm) - log(sum(fpkm)) + log(1e6))}
expr2 <- 2^expr2-1
expr2 <- apply(expr2,2,fpkmToTpm)

expr2 <- expr2[,substr(colnames(expr2),14,15)!='11']

expr3 <- expr2[rowMeans(expr2)>0,]
expr3 <- as.data.frame(expr3)
range(expr3)
expr4 <- log2(expr3+1)
range(expr4)
save(expr4,file = 'expr4.rdata')
#========================================================================#


rm(list = ls())
sur <- read.table('TCGA-BRCA.survival.tsv',h=T,check.names = F)

sur$OS.time <- sur$OS.time/365
sur <- sur[,-3]

sur <- na.omit(sur)

clin <- fread('TCGA-BRCA.GDC_phenotype.tsv')
colnames(clin)

clin <- clin[,c(1,6,70:72,99,119)]
colnames(clin) <- c('sample','Age','M','N','T','Gender','Stage')

clin <- clin[,c(1,2,6,7,5,4,3)]
clinical<-merge(sur,clin,by='sample',all=F)


table(clinical$Age)
table(clinical$Gender)

table(clinical$Stage)
clinical$Stage[clinical$Stage=='not reported'] <- NA
clinical$Stage[clinical$Stage=='stage i'] <- 'Stage I'
clinical$Stage[clinical$Stage=='stage ia'] <- 'Stage I'
clinical$Stage[clinical$Stage=='stage ib'] <- 'Stage I'
clinical$Stage[clinical$Stage=='stage ii'] <- 'Stage II'
clinical$Stage[clinical$Stage=='stage iia'] <- 'Stage II'
clinical$Stage[clinical$Stage=='stage iib'] <- 'Stage II'
clinical$Stage[clinical$Stage=='stage iii'] <- 'Stage III'
clinical$Stage[clinical$Stage=='stage iiia'] <- 'Stage III'
clinical$Stage[clinical$Stage=='stage iiib'] <- 'Stage III'
clinical$Stage[clinical$Stage=='stage iiic'] <- 'Stage III'
clinical$Stage[clinical$Stage=='stage iv'] <- 'Stage IV'
clinical$Stage[clinical$Stage=='stage x'] <- NA
table(clinical$Stage)

table(clinical$T)
clinical$T[clinical$T=='T1'] <- 'T1'
clinical$T[clinical$T=='T1a'] <- 'T1'
clinical$T[clinical$T=='T1b'] <- 'T1'
clinical$T[clinical$T=='T1c'] <- 'T1'
clinical$T[clinical$T=='T2'] <- 'T2'
clinical$T[clinical$T=='T2a'] <- 'T2'
clinical$T[clinical$T=='T2b'] <- 'T2'
clinical$T[clinical$T=='T3'] <- 'T3'
clinical$T[clinical$T=='T3a'] <- 'T3'
clinical$T[clinical$T=='T4'] <- 'T4'
clinical$T[clinical$T=='T4b'] <- 'T4'
clinical$T[clinical$T=='T4d'] <- 'T4'
clinical$T[clinical$T=='TX'] <- NA
table(clinical$T)

table(clinical$N)
clinical$N[clinical$N=='N0'] <- 'N0'
clinical$N[clinical$N=='N0 (i-)'] <- 'N0'
clinical$N[clinical$N=='N0 (i+)'] <- 'N0'
clinical$N[clinical$N=='N0 (mol+)'] <- 'N0'
clinical$N[clinical$N=='N1'] <- 'N1'
clinical$N[clinical$N=='N1a'] <- 'N1'
clinical$N[clinical$N=='N1b'] <- 'N1'
clinical$N[clinical$N=='N1c'] <- 'N1'
clinical$N[clinical$N=='N1mi'] <- 'N1'
clinical$N[clinical$N=='N2'] <- 'N2'
clinical$N[clinical$N=='N2a'] <- 'N2'
clinical$N[clinical$N=='N3'] <- 'N3'
clinical$N[clinical$N=='N3a'] <- 'N3'
clinical$N[clinical$N=='N3b'] <- 'N3'
clinical$N[clinical$N=='N3c'] <- 'N3'
clinical$N[clinical$N=='NX'] <- NA
table(clinical$N)

table(clinical$M)
clinical$M[clinical$M=='cM0 (i+)'] <- 'M0'
clinical$M[clinical$M=='MX'] <- NA
table(clinical$M)


save(clinical,file='clinical.rdata')


rm(list = ls())
load("clinical.rdata")
load("expr4.rdata")

x <- intersect(clinical$sample,colnames(expr4))#1082
BRCA_expr <- expr4[,x]
BRCA_clin <- clinical[clinical$sample%in%x,]
save(BRCA_expr,file = "BRCA_expr.rdata")
save(BRCA_clin,file = "BRCA_clin.rdata")
