# Supplementary material for: Identification and validation of a prognostic risk model based on caveolin family genes for breast cancer
Source: Front Cell Dev Biol. 2022 Sep 6;10:822187. doi: 10.3389/fcell.2022.822187 (PMC9485841; doi:10.3389/fcell.2022.822187)
Supplement: Supplementary file 3 [file DataSheet1.zip › data/gtfmRNA22.txt]

gene_id	gene_type	gene_name
ENSG00000186092	protein_coding	OR4F5
ENSG00000284733	protein_coding	OR4F29
ENSG00000284662	protein_coding	OR4F16
ENSG00000187634	protein_coding	SAMD11
ENSG00000188976	protein_coding	NOC2L
ENSG00000187961	protein_coding	KLHL17
ENSG00000187583	protein_coding	PLEKHN1
ENSG00000187642	protein_coding	PERM1
ENSG00000188290	protein_coding	HES4
ENSG00000187608	protein_coding	ISG15
ENSG00000188157	protein_coding	AGRN
ENSG00000237330	protein_coding	RNF223
ENSG00000131591	protein_coding	C1orf159
ENSG00000162571	protein_coding	TTLL10
ENSG00000186891	protein_coding	TNFRSF18
ENSG00000186827	protein_coding	TNFRSF4
ENSG00000078808	protein_coding	SDF4
ENSG00000176022	protein_coding	B3GALT6
ENSG00000184163	protein_coding	C1QTNF12
ENSG00000160087	protein_coding	UBE2J2
ENSG00000162572	protein_coding	SCNN1D
ENSG00000131584	protein_coding	ACAP3
ENSG00000169972	protein_coding	PUSL1
ENSG00000127054	protein_coding	INTS11
ENSG00000224051	protein_coding	CPTP
ENSG00000169962	protein_coding	TAS1R3
ENSG00000107404	protein_coding	DVL1
ENSG00000162576	protein_coding	MXRA8
ENSG00000175756	protein_coding	AURKAIP1
ENSG00000221978	protein_coding	CCNL2
ENSG00000242485	protein_coding	MRPL20
ENSG00000235098	protein_coding	ANKRD65
ENSG00000205116	protein_coding	TMEM88B
ENSG00000179403	protein_coding	VWA1
ENSG00000215915	protein_coding	ATAD3C
ENSG00000160072	protein_coding	ATAD3B
ENSG00000197785	protein_coding	ATAD3A
ENSG00000205090	protein_coding	TMEM240
ENSG00000160075	protein_coding	SSU72
ENSG00000228594	protein_coding	FNDC10
ENSG00000197530	protein_coding	MIB2
ENSG00000189409	protein_coding	MMP23B
ENSG00000248333	protein_coding	CDK11B
ENSG00000189339	protein_coding	SLC35E2B
ENSG00000008128	protein_coding	CDK11A
ENSG00000215790	protein_coding	SLC35E2
ENSG00000008130	protein_coding	NADK
ENSG00000078369	protein_coding	GNB1
ENSG00000169885	protein_coding	CALML6
ENSG00000178821	protein_coding	TMEM52
ENSG00000142609	protein_coding	CFAP74
ENSG00000187730	protein_coding	GABRD
ENSG00000067606	protein_coding	PRKCZ
ENSG00000162585	protein_coding	FAAP20
ENSG00000157933	protein_coding	SKI
ENSG00000116151	protein_coding	MORN1
ENSG00000157916	protein_coding	RER1
ENSG00000157911	protein_coding	PEX10
ENSG00000149527	protein_coding	PLCH2
ENSG00000157881	protein_coding	PANK4
ENSG00000197921	protein_coding	HES5
ENSG00000157873	protein_coding	TNFRSF14
ENSG00000157870	protein_coding	FAM213B
ENSG00000142606	protein_coding	MMEL1
ENSG00000215912	protein_coding	TTC34
ENSG00000169717	protein_coding	ACTRT2
ENSG00000142611	protein_coding	PRDM16
ENSG00000130762	protein_coding	ARHGEF16
ENSG00000162591	protein_coding	MEGF6
ENSG00000158109	protein_coding	TPRG1L
ENSG00000116213	protein_coding	WRAP73
ENSG00000078900	protein_coding	TP73
ENSG00000162592	protein_coding	CCDC27
ENSG00000235169	protein_coding	SMIM1
ENSG00000130764	protein_coding	LRRC47
ENSG00000116198	protein_coding	CEP104
ENSG00000169598	protein_coding	DFFB
ENSG00000198912	protein_coding	C1orf174
ENSG00000196581	protein_coding	AJAP1
ENSG00000131697	protein_coding	NPHP4
ENSG00000069424	protein_coding	KCNAB2
ENSG00000116254	protein_coding	CHD5
ENSG00000116251	protein_coding	RPL22
ENSG00000158286	protein_coding	RNF207
ENSG00000116237	protein_coding	ICMT
ENSG00000173673	protein_coding	HES3
ENSG00000158292	protein_coding	GPR153
ENSG00000097021	protein_coding	ACOT7
ENSG00000069812	protein_coding	HES2
ENSG00000187017	protein_coding	ESPN
ENSG00000215788	protein_coding	TNFRSF25
ENSG00000171680	protein_coding	PLEKHG5
ENSG00000162408	protein_coding	NOL9
ENSG00000173662	protein_coding	TAS1R1
ENSG00000204859	protein_coding	ZBTB48
ENSG00000162413	protein_coding	KLHL21
ENSG00000116273	protein_coding	PHF13
ENSG00000041988	protein_coding	THAP3
ENSG00000007923	protein_coding	DNAJC11
ENSG00000171735	protein_coding	CAMTA1
ENSG00000049245	protein_coding	VAMP3
ENSG00000049246	protein_coding	PER3
ENSG00000049247	protein_coding	UTS2
ENSG00000049249	protein_coding	TNFRSF9
ENSG00000116288	protein_coding	PARK7
ENSG00000116285	protein_coding	ERRFI1
ENSG00000162426	protein_coding	SLC45A1
ENSG00000142599	protein_coding	RERE
ENSG00000074800	protein_coding	ENO1
ENSG00000131686	protein_coding	CA6
ENSG00000197241	protein_coding	SLC2A7
ENSG00000142583	protein_coding	SLC2A5
ENSG00000180758	protein_coding	GPR157
ENSG00000049239	protein_coding	H6PD
ENSG00000171621	protein_coding	SPSB1
ENSG00000171612	protein_coding	SLC25A33
ENSG00000188807	protein_coding	TMEM201
ENSG00000171608	protein_coding	PIK3CD
ENSG00000171603	protein_coding	CLSTN1
ENSG00000178585	protein_coding	CTNNBIP1
ENSG00000162441	protein_coding	LZIC
ENSG00000173614	protein_coding	NMNAT1
ENSG00000162444	protein_coding	RBP7
ENSG00000130939	protein_coding	UBE4B
ENSG00000054523	protein_coding	KIF1B
ENSG00000142657	protein_coding	PGD
ENSG00000251503	protein_coding	CENPS-CORT
ENSG00000175279	protein_coding	CENPS
ENSG00000241563	protein_coding	CORT
ENSG00000160049	protein_coding	DFFA
ENSG00000142655	protein_coding	PEX14
ENSG00000130940	protein_coding	CASZ1
ENSG00000175262	protein_coding	C1orf127
ENSG00000120948	protein_coding	TARDBP
ENSG00000277726	protein_coding	AL109811.4
ENSG00000009724	protein_coding	MASP2
ENSG00000116649	protein_coding	SRM
ENSG00000171824	protein_coding	EXOSC10
ENSG00000198793	protein_coding	MTOR
ENSG00000171819	protein_coding	ANGPTL7
ENSG00000120942	protein_coding	UBIAD1
ENSG00000204624	protein_coding	DISP3
ENSG00000116661	protein_coding	FBXO2
ENSG00000132879	protein_coding	FBXO44
ENSG00000116663	protein_coding	FBXO6
ENSG00000116670	protein_coding	MAD2L2
ENSG00000162490	protein_coding	DRAXIN
ENSG00000177674	protein_coding	AGTRAP
ENSG00000215910	protein_coding	C1orf167
ENSG00000177000	protein_coding	MTHFR
ENSG00000011021	protein_coding	CLCN6
ENSG00000175206	protein_coding	NPPA
ENSG00000120937	protein_coding	NPPB
ENSG00000116685	protein_coding	KIAA2013
ENSG00000083444	protein_coding	PLOD1
ENSG00000116688	protein_coding	MFN2
ENSG00000116691	protein_coding	MIIP
ENSG00000120949	protein_coding	TNFRSF8
ENSG00000028137	protein_coding	TNFRSF1B
ENSG00000048707	protein_coding	VPS13D
ENSG00000162496	protein_coding	DHRS3
ENSG00000204518	protein_coding	AADACL4
ENSG00000188984	protein_coding	AADACL3
ENSG00000157330	protein_coding	C1orf158
ENSG00000116726	protein_coding	PRAMEF12
ENSG00000116721	protein_coding	PRAMEF1
ENSG00000239810	protein_coding	PRAMEF11
ENSG00000179172	protein_coding	HNRNPCL1
ENSG00000120952	protein_coding	PRAMEF2
ENSG00000243073	protein_coding	PRAMEF4
ENSG00000187545	protein_coding	PRAMEF10
ENSG00000204510	protein_coding	PRAMEF7
ENSG00000232423	protein_coding	PRAMEF6
ENSG00000274764	protein_coding	PRAMEF27
ENSG00000277058	protein_coding	HNRNPCL3
ENSG00000229571	protein_coding	PRAMEF25
ENSG00000275774	protein_coding	HNRNPCL2
ENSG00000280267	protein_coding	PRAMEF26
ENSG00000179412	protein_coding	HNRNPCL4
ENSG00000204505	protein_coding	PRAMEF9
ENSG00000279169	protein_coding	PRAMEF13
ENSG00000279804	protein_coding	PRAMEF18
ENSG00000270601	protein_coding	PRAMEF5
ENSG00000182330	protein_coding	PRAMEF8
ENSG00000237700	protein_coding	PRAMEF33
ENSG00000204501	protein_coding	PRAMEF15
ENSG00000204481	protein_coding	PRAMEF14
ENSG00000204480	protein_coding	PRAMEF19
ENSG00000204479	protein_coding	PRAMEF17
ENSG00000204478	protein_coding	PRAMEF20
ENSG00000162494	protein_coding	LRRC38
ENSG00000162493	protein_coding	PDPN
ENSG00000116731	protein_coding	PRDM2
ENSG00000189337	protein_coding	KAZN
ENSG00000171729	protein_coding	TMEM51
ENSG00000142621	protein_coding	FHAD1
ENSG00000142634	protein_coding	EFHD2
ENSG00000162438	protein_coding	CTRC
ENSG00000142615	protein_coding	CELA2A
ENSG00000215704	protein_coding	CELA2B
ENSG00000132906	protein_coding	CASP9
ENSG00000116138	protein_coding	DNAJC16
ENSG00000116771	protein_coding	AGMAT
ENSG00000197312	protein_coding	DDI2
ENSG00000215695	protein_coding	RSC1A1
ENSG00000116786	protein_coding	PLEKHM2
ENSG00000162461	protein_coding	SLC25A34
ENSG00000162460	protein_coding	TMEM82
ENSG00000162458	protein_coding	FBLIM1
ENSG00000233954	protein_coding	UQCRHL
ENSG00000065526	protein_coding	SPEN
ENSG00000116809	protein_coding	ZBTB17
ENSG00000183888	protein_coding	C1orf64
ENSG00000173641	protein_coding	HSPB7
ENSG00000186510	protein_coding	CLCNKA
ENSG00000184908	protein_coding	CLCNKB
ENSG00000185519	protein_coding	FAM131C
ENSG00000142627	protein_coding	EPHA2
ENSG00000142632	protein_coding	ARHGEF19
ENSG00000132881	protein_coding	RSG1
ENSG00000037637	protein_coding	FBXO42
ENSG00000055070	protein_coding	SZRD1
ENSG00000187144	protein_coding	SPATA21
ENSG00000157191	protein_coding	NECAP2
ENSG00000268991	protein_coding	FAM231B
ENSG00000219481	protein_coding	NBPF1
ENSG00000237847	protein_coding	FAM231A
ENSG00000279132	protein_coding	FAM231C
ENSG00000058453	protein_coding	CROCC
ENSG00000117122	protein_coding	MFAP2
ENSG00000159363	protein_coding	ATP13A2
ENSG00000117118	protein_coding	SDHB
ENSG00000117115	protein_coding	PADI2
ENSG00000142623	protein_coding	PADI1
ENSG00000142619	protein_coding	PADI3
ENSG00000159339	protein_coding	PADI4
ENSG00000276747	protein_coding	PADI6
ENSG00000179051	protein_coding	RCC2
ENSG00000074964	protein_coding	ARHGEF10L
ENSG00000117148	protein_coding	ACTL8
ENSG00000117154	protein_coding	IGSF21
ENSG00000179023	protein_coding	KLHDC7A
ENSG00000009709	protein_coding	PAX7
ENSG00000179002	protein_coding	TAS1R2
ENSG00000255275	protein_coding	AL080251.1
ENSG00000159423	protein_coding	ALDH4A1
ENSG00000169991	protein_coding	IFFO2
ENSG00000127481	protein_coding	UBR4
ENSG00000127463	protein_coding	EMC1
ENSG00000053372	protein_coding	MRTO4
ENSG00000162482	protein_coding	AKR7A3
ENSG00000053371	protein_coding	AKR7A2
ENSG00000040487	protein_coding	PQLC2
ENSG00000077549	protein_coding	CAPZB
ENSG00000173436	protein_coding	MINOS1
ENSG00000270136	protein_coding	MINOS1-NBL1
ENSG00000158747	protein_coding	NBL1
ENSG00000158748	protein_coding	HTR6
ENSG00000162542	protein_coding	TMCO4
ENSG00000178828	protein_coding	RNF186
ENSG00000169914	protein_coding	OTUD3
ENSG00000188784	protein_coding	PLA2G2E
ENSG00000188257	protein_coding	PLA2G2A
ENSG00000127472	protein_coding	PLA2G5
ENSG00000117215	protein_coding	PLA2G2D
ENSG00000158786	protein_coding	PLA2G2F
ENSG00000187980	protein_coding	PLA2G2C
ENSG00000162543	protein_coding	UBXN10
ENSG00000158816	protein_coding	VWA5B1
ENSG00000162545	protein_coding	CAMK2N1
ENSG00000090432	protein_coding	MUL1
ENSG00000183114	protein_coding	FAM43B
ENSG00000158825	protein_coding	CDA
ENSG00000158828	protein_coding	PINK1
ENSG00000244038	protein_coding	DDOST
ENSG00000117245	protein_coding	KIF17
ENSG00000189410	protein_coding	SH2D5
ENSG00000127483	protein_coding	HP1BP3
ENSG00000075151	protein_coding	EIF4G3
ENSG00000117298	protein_coding	ECE1
ENSG00000142794	protein_coding	NBPF3
ENSG00000162551	protein_coding	ALPL
ENSG00000076864	protein_coding	RAP1GAP
ENSG00000090686	protein_coding	USP48
ENSG00000187942	protein_coding	LDLRAD2
ENSG00000142798	protein_coding	HSPG2
ENSG00000219073	protein_coding	CELA3B
ENSG00000142789	protein_coding	CELA3A
ENSG00000070831	protein_coding	CDC42
ENSG00000162552	protein_coding	WNT4
ENSG00000184677	protein_coding	ZBTB40
ENSG00000070886	protein_coding	EPHA8
ENSG00000173372	protein_coding	C1QA
ENSG00000159189	protein_coding	C1QC
ENSG00000173369	protein_coding	C1QB
ENSG00000133216	protein_coding	EPHB2
ENSG00000215906	protein_coding	LACTBL1
ENSG00000227868	protein_coding	TEX46
ENSG00000004487	protein_coding	KDM1A
ENSG00000169641	protein_coding	LUZP1
ENSG00000179546	protein_coding	HTR1D
ENSG00000125944	protein_coding	HNRNPR
ENSG00000125945	protein_coding	ZNF436
ENSG00000204219	protein_coding	TCEA3
ENSG00000088280	protein_coding	ASAP3
ENSG00000007968	protein_coding	E2F2
ENSG00000117318	protein_coding	ID3
ENSG00000197880	protein_coding	MDS2
ENSG00000142676	protein_coding	RPL11
ENSG00000011007	protein_coding	ELOA
ENSG00000057757	protein_coding	PITHD1
ENSG00000011009	protein_coding	LYPLA2
ENSG00000117308	protein_coding	GALE
ENSG00000117305	protein_coding	HMGCL
ENSG00000179163	protein_coding	FUCA1
ENSG00000188822	protein_coding	CNR2
ENSG00000189266	protein_coding	PNRC2
ENSG00000188529	protein_coding	SRSF10
ENSG00000142661	protein_coding	MYOM3
ENSG00000142677	protein_coding	IL22RA1
ENSG00000185436	protein_coding	IFNLR1
ENSG00000158055	protein_coding	GRHL3
ENSG00000001460	protein_coding	STPG1
ENSG00000001461	protein_coding	NIPAL3
ENSG00000117602	protein_coding	RCAN3
ENSG00000184454	protein_coding	NCMAP
ENSG00000133226	protein_coding	SRRM1
ENSG00000169504	protein_coding	CLIC4
ENSG00000020633	protein_coding	RUNX3
ENSG00000117614	protein_coding	SYF2
ENSG00000117616	protein_coding	RSRP1
ENSG00000187010	protein_coding	RHD
ENSG00000183726	protein_coding	TMEM50A
ENSG00000188672	protein_coding	RHCE
ENSG00000204178	protein_coding	TMEM57
ENSG00000157978	protein_coding	LDLRAP1
ENSG00000117643	protein_coding	MAN1C1
ENSG00000162430	protein_coding	SELENON
ENSG00000255054	protein_coding	AL020996.2
ENSG00000117640	protein_coding	MTFR1L
ENSG00000127423	protein_coding	AUNIP
ENSG00000182749	protein_coding	PAQR7
ENSG00000117632	protein_coding	STMN1
ENSG00000158006	protein_coding	PAFAH2
ENSG00000158008	protein_coding	EXTL1
ENSG00000158014	protein_coding	SLC30A2
ENSG00000158022	protein_coding	TRIM63
ENSG00000175087	protein_coding	PDIK1L
ENSG00000197245	protein_coding	FAM110D
ENSG00000282872	protein_coding	C1orf232
ENSG00000236782	protein_coding	AL391650.1
ENSG00000142684	protein_coding	ZNF593
ENSG00000142675	protein_coding	CNKSR1
ENSG00000188782	protein_coding	CATSPER4
ENSG00000130695	protein_coding	CEP85
ENSG00000142669	protein_coding	SH3BGRL3
ENSG00000158062	protein_coding	UBXN11
ENSG00000169442	protein_coding	CD52
ENSG00000176092	protein_coding	CRYBG2
ENSG00000176083	protein_coding	ZNF683
ENSG00000131914	protein_coding	LIN28A
ENSG00000117682	protein_coding	DHDDS
ENSG00000198830	protein_coding	HMGN2
ENSG00000117676	protein_coding	RPS6KA1
ENSG00000117713	protein_coding	ARID1A
ENSG00000060642	protein_coding	PIGV
ENSG00000204160	protein_coding	ZDHHC18
ENSG00000175793	protein_coding	SFN
ENSG00000142751	protein_coding	GPN2
ENSG00000198746	protein_coding	GPATCH3
ENSG00000090273	protein_coding	NUDC
ENSG00000131910	protein_coding	NR0B2
ENSG00000175707	protein_coding	KDF1
ENSG00000253368	protein_coding	TRNP1
ENSG00000158246	protein_coding	FAM46B
ENSG00000090020	protein_coding	SLC9A1
ENSG00000142784	protein_coding	WDTC1
ENSG00000186501	protein_coding	TMEM222
ENSG00000142765	protein_coding	SYTL1
ENSG00000142733	protein_coding	MAP3K6
ENSG00000142748	protein_coding	FCN3
ENSG00000174950	protein_coding	CD164L2
ENSG00000181773	protein_coding	GPR3
ENSG00000158195	protein_coding	WASF2
ENSG00000126705	protein_coding	AHDC1
ENSG00000000938	protein_coding	FGR
ENSG00000126709	protein_coding	IFI6
ENSG00000009780	protein_coding	FAM76A
ENSG00000117758	protein_coding	STX12
ENSG00000117751	protein_coding	PPP1R8
ENSG00000130775	protein_coding	THEMIS2
ENSG00000117748	protein_coding	RPA2
ENSG00000130768	protein_coding	SMPDL3B
ENSG00000158156	protein_coding	XKR8
ENSG00000158161	protein_coding	EYA3
ENSG00000169403	protein_coding	PTAFR
ENSG00000126698	protein_coding	DNAJC8
ENSG00000130770	protein_coding	ATPIF1
ENSG00000130766	protein_coding	SESN2
ENSG00000130772	protein_coding	MED18
ENSG00000204138	protein_coding	PHACTR4
ENSG00000180198	protein_coding	RCC1
ENSG00000180098	protein_coding	TRNAU1AP
ENSG00000120656	protein_coding	TAF12
ENSG00000188060	protein_coding	RAB42
ENSG00000162419	protein_coding	GMEB1
ENSG00000198492	protein_coding	YTHDF2
ENSG00000116329	protein_coding	OPRD1
ENSG00000159023	protein_coding	EPB41
ENSG00000253304	protein_coding	TMEM200B
ENSG00000116350	protein_coding	SRSF4
ENSG00000116353	protein_coding	MECR
ENSG00000060656	protein_coding	PTPRU
ENSG00000162510	protein_coding	MATN1
ENSG00000162511	protein_coding	LAPTM5
ENSG00000162512	protein_coding	SDC3
ENSG00000134644	protein_coding	PUM1
ENSG00000084628	protein_coding	NKAIN1
ENSG00000060688	protein_coding	SNRNP40
ENSG00000121766	protein_coding	ZCCHC17
ENSG00000121769	protein_coding	FABP3
ENSG00000168528	protein_coding	SERINC2
ENSG00000142910	protein_coding	TINAGL1
ENSG00000121764	protein_coding	HCRTR1
ENSG00000162517	protein_coding	PEF1
ENSG00000084636	protein_coding	COL16A1
ENSG00000121753	protein_coding	ADGRB2
ENSG00000134668	protein_coding	SPOCD1
ENSG00000184007	protein_coding	PTP4A2
ENSG00000121774	protein_coding	KHDRBS1
ENSG00000121775	protein_coding	TMEM39B
ENSG00000025800	protein_coding	KPNA6
ENSG00000084652	protein_coding	TXLNA
ENSG00000160050	protein_coding	CCDC28B
ENSG00000160051	protein_coding	IQCC
ENSG00000222046	protein_coding	DCDC2B
ENSG00000160055	protein_coding	TMEM234
ENSG00000084623	protein_coding	EIF3I
ENSG00000183615	protein_coding	FAM167B
ENSG00000182866	protein_coding	LCK
ENSG00000116478	protein_coding	HDAC1
ENSG00000175130	protein_coding	MARCKSL1
ENSG00000162526	protein_coding	TSSK3
ENSG00000225828	protein_coding	FAM229A
ENSG00000160058	protein_coding	BSDC1
ENSG00000254553	protein_coding	AL033529.1
ENSG00000273274	protein_coding	ZBTB8B
ENSG00000160062	protein_coding	ZBTB8A
ENSG00000176261	protein_coding	ZBTB8OS
ENSG00000162521	protein_coding	RBBP4
ENSG00000162520	protein_coding	SYNC
ENSG00000162522	protein_coding	KIAA1522
ENSG00000134684	protein_coding	YARS
ENSG00000116497	protein_coding	S100PBP
ENSG00000160097	protein_coding	FNDC5
ENSG00000121905	protein_coding	HPCA
ENSG00000121900	protein_coding	TMEM54
ENSG00000116514	protein_coding	RNF19B
ENSG00000004455	protein_coding	AK2
ENSG00000142920	protein_coding	AZIN2
ENSG00000116525	protein_coding	TRIM62
ENSG00000160094	protein_coding	ZNF362
ENSG00000184389	protein_coding	A3GALT2
ENSG00000134686	protein_coding	PHC2
ENSG00000121903	protein_coding	ZSCAN20
ENSG00000121904	protein_coding	CSMD2
ENSG00000176256	protein_coding	HMGB4
ENSG00000142698	protein_coding	C1orf94
ENSG00000163866	protein_coding	SMIM12
ENSG00000189280	protein_coding	GJB5
ENSG00000189433	protein_coding	GJB4
ENSG00000188910	protein_coding	GJB3
ENSG00000187513	protein_coding	GJA4
ENSG00000116544	protein_coding	DLGAP3
ENSG00000271741	protein_coding	AC114490.2
ENSG00000243749	protein_coding	TMEM35B
ENSG00000163867	protein_coding	ZMYM6
ENSG00000197056	protein_coding	ZMYM1
ENSG00000116560	protein_coding	SFPQ
ENSG00000146463	protein_coding	ZMYM4
ENSG00000142687	protein_coding	KIAA0319L
ENSG00000020129	protein_coding	NCDN
ENSG00000116819	protein_coding	TFAP2E
ENSG00000126067	protein_coding	PSMB2
ENSG00000142686	protein_coding	C1orf216
ENSG00000092853	protein_coding	CLSPN
ENSG00000134698	protein_coding	AGO4
ENSG00000092847	protein_coding	AGO1
ENSG00000126070	protein_coding	AGO3
ENSG00000092850	protein_coding	TEKT2
ENSG00000116863	protein_coding	ADPRHL2
ENSG00000171812	protein_coding	COL8A2
ENSG00000054116	protein_coding	TRAPPC3
ENSG00000116871	protein_coding	MAP7D1
ENSG00000054118	protein_coding	THRAP3
ENSG00000214193	protein_coding	SH3D21
ENSG00000142694	protein_coding	EVA1B
ENSG00000196182	protein_coding	STK40
ENSG00000181817	protein_coding	LSM10
ENSG00000116885	protein_coding	OSCP1
ENSG00000116898	protein_coding	MRPS15
ENSG00000119535	protein_coding	CSF3R
ENSG00000163873	protein_coding	GRIK3
ENSG00000163874	protein_coding	ZC3H12A
ENSG00000163875	protein_coding	MEAF6
ENSG00000163877	protein_coding	SNIP1
ENSG00000163879	protein_coding	DNALI1
ENSG00000134697	protein_coding	GNL2
ENSG00000169218	protein_coding	RSPO1
ENSG00000116922	protein_coding	C1orf109
ENSG00000134690	protein_coding	CDCA8
ENSG00000183317	protein_coding	EPHA10
ENSG00000185090	protein_coding	MANEAL
ENSG00000196449	protein_coding	YRDC
ENSG00000197982	protein_coding	C1orf122
ENSG00000188786	protein_coding	MTF1
ENSG00000204084	protein_coding	INPP5B
ENSG00000183431	protein_coding	SF3A3
ENSG00000183386	protein_coding	FHL3
ENSG00000183520	protein_coding	UTP11
ENSG00000185668	protein_coding	POU3F1
ENSG00000116954	protein_coding	RRAGC
ENSG00000214114	protein_coding	MYCBP
ENSG00000274944	protein_coding	AL139260.3
ENSG00000131233	protein_coding	GJA9
ENSG00000158315	protein_coding	RHBDL2
ENSG00000174574	protein_coding	AKIRIN1
ENSG00000168653	protein_coding	NDUFS5
ENSG00000127603	protein_coding	MACF1
ENSG00000183682	protein_coding	BMP8A
ENSG00000090621	protein_coding	PABPC4
ENSG00000163909	protein_coding	HEYL
ENSG00000116981	protein_coding	NT5C1A
ENSG00000116983	protein_coding	HPCAL4
ENSG00000084072	protein_coding	PPIE
ENSG00000116985	protein_coding	BMP8B
ENSG00000198754	protein_coding	OXCT2
ENSG00000043514	protein_coding	TRIT1
ENSG00000116990	protein_coding	MYCL
ENSG00000168389	protein_coding	MFSD2A
ENSG00000131236	protein_coding	CAP1
ENSG00000131238	protein_coding	PPT1
ENSG00000117000	protein_coding	RLF
ENSG00000188800	protein_coding	TMCO2
ENSG00000084073	protein_coding	ZMPSTE24
ENSG00000049089	protein_coding	COL9A2
ENSG00000084070	protein_coding	SMAP2
ENSG00000187801	protein_coding	ZFP69B
ENSG00000187815	protein_coding	ZFP69
ENSG00000164002	protein_coding	EXO5
ENSG00000117010	protein_coding	ZNF684
ENSG00000117016	protein_coding	RIMS3
ENSG00000066136	protein_coding	NFYC
ENSG00000117013	protein_coding	KCNQ4
ENSG00000179862	protein_coding	CITED4
ENSG00000171793	protein_coding	CTPS1
ENSG00000171790	protein_coding	SLFNL1
ENSG00000010803	protein_coding	SCMH1
ENSG00000204060	protein_coding	FOXO6
ENSG00000127129	protein_coding	EDN2
ENSG00000127124	protein_coding	HIVEP3
ENSG00000044012	protein_coding	GUCA2B
ENSG00000197273	protein_coding	GUCA2A
ENSG00000198815	protein_coding	FOXJ3
ENSG00000177181	protein_coding	RIMKLA
ENSG00000066185	protein_coding	ZMYND12
ENSG00000127125	protein_coding	PPCS
ENSG00000186409	protein_coding	CCDC30
ENSG00000171960	protein_coding	PPIH
ENSG00000065978	protein_coding	YBX1
ENSG00000164007	protein_coding	CLDN19
ENSG00000117385	protein_coding	P3H1
ENSG00000164008	protein_coding	C1orf50
ENSG00000283580	protein_coding	AC098484.3
ENSG00000274386	protein_coding	TMEM269
ENSG00000177868	protein_coding	SVBP
ENSG00000164010	protein_coding	ERMAP
ENSG00000164011	protein_coding	ZNF691
ENSG00000117394	protein_coding	SLC2A1
ENSG00000186973	protein_coding	FAM183A
ENSG00000117395	protein_coding	EBNA1BP2
ENSG00000243710	protein_coding	CFAP57
ENSG00000179178	protein_coding	TMEM125
ENSG00000253313	protein_coding	C1orf210
ENSG00000066056	protein_coding	TIE1
ENSG00000117400	protein_coding	MPL
ENSG00000117399	protein_coding	CDC20
ENSG00000066322	protein_coding	ELOVL1
ENSG00000159479	protein_coding	MED8
ENSG00000198198	protein_coding	SZT2
ENSG00000178922	protein_coding	HYI
ENSG00000142949	protein_coding	PTPRF
ENSG00000066135	protein_coding	KDM4A
ENSG00000126091	protein_coding	ST3GAL3
ENSG00000117407	protein_coding	ARTN
ENSG00000117408	protein_coding	IPO13
ENSG00000132768	protein_coding	DPH2
ENSG00000117410	protein_coding	ATP6V0B
ENSG00000117411	protein_coding	B4GALT2
ENSG00000159214	protein_coding	CCDC24
ENSG00000196517	protein_coding	SLC6A9
ENSG00000171872	protein_coding	KLF17
ENSG00000283039	protein_coding	KLF18
ENSG00000178028	protein_coding	DMAP1
ENSG00000117419	protein_coding	ERI3
ENSG00000187147	protein_coding	RNF220
ENSG00000126106	protein_coding	TMEM53
ENSG00000198520	protein_coding	C1orf228
ENSG00000142945	protein_coding	KIF2C
ENSG00000142937	protein_coding	RPS8
ENSG00000142959	protein_coding	BEST4
ENSG00000173846	protein_coding	PLK3
ENSG00000188396	protein_coding	TCTEX1D4
ENSG00000222009	protein_coding	BTBD19
ENSG00000117425	protein_coding	PTCH2
ENSG00000070785	protein_coding	EIF2B3
ENSG00000126107	protein_coding	HECTD3
ENSG00000126088	protein_coding	UROD
ENSG00000162415	protein_coding	ZSWIM5
ENSG00000186603	protein_coding	HPDL
ENSG00000132781	protein_coding	MUTYH
ENSG00000132773	protein_coding	TOE1
ENSG00000070759	protein_coding	TESK2
ENSG00000280670	protein_coding	CCDC163
ENSG00000132763	protein_coding	MMACHC
ENSG00000117450	protein_coding	PRDX1
ENSG00000117448	protein_coding	AKR1A1
ENSG00000132780	protein_coding	NASP
ENSG00000159588	protein_coding	CCDC17
ENSG00000159592	protein_coding	GPBP1L1
ENSG00000159596	protein_coding	TMEM69
ENSG00000197429	protein_coding	IPP
ENSG00000086015	protein_coding	MAST2
ENSG00000117461	protein_coding	PIK3R3
ENSG00000278139	protein_coding	AL358075.4
ENSG00000117472	protein_coding	TSPAN1
ENSG00000250719	protein_coding	AL672043.1
ENSG00000085998	protein_coding	POMGNT1
ENSG00000171357	protein_coding	LURAP1
ENSG00000085999	protein_coding	RAD54L
ENSG00000132128	protein_coding	LRRC41
ENSG00000173660	protein_coding	UQCRH
ENSG00000117481	protein_coding	NSUN4
ENSG00000117480	protein_coding	FAAH
ENSG00000197587	protein_coding	DMBX1
ENSG00000282881	protein_coding	AL136373.1
ENSG00000162456	protein_coding	KNCN
ENSG00000079277	protein_coding	MKNK1
ENSG00000142961	protein_coding	MOB3C
ENSG00000123472	protein_coding	ATPAF1
ENSG00000186118	protein_coding	TEX38
ENSG00000159658	protein_coding	EFCAB14
ENSG00000142973	protein_coding	CYP4B1
ENSG00000187048	protein_coding	CYP4A11
ENSG00000186377	protein_coding	CYP4X1
ENSG00000186160	protein_coding	CYP4Z1
ENSG00000162365	protein_coding	CYP4A22
ENSG00000162366	protein_coding	PDZK1IP1
ENSG00000162367	protein_coding	TAL1
ENSG00000123473	protein_coding	STIL
ENSG00000162368	protein_coding	CMPK1
ENSG00000186790	protein_coding	FOXE3
ENSG00000186564	protein_coding	FOXD2
ENSG00000269113	protein_coding	TRABD2B
ENSG00000117834	protein_coding	SLC5A9
ENSG00000132122	protein_coding	SPATA6
ENSG00000186094	protein_coding	AGBL4
ENSG00000162373	protein_coding	BEND5
ENSG00000162374	protein_coding	ELAVL4
ENSG00000142700	protein_coding	DMRTA2
ENSG00000185104	protein_coding	FAF1
ENSG00000123080	protein_coding	CDKN2C
ENSG00000204006	protein_coding	C1orf185
ENSG00000123091	protein_coding	RNF11
ENSG00000085831	protein_coding	TTC39A
ENSG00000085832	protein_coding	EPS15
ENSG00000117859	protein_coding	OSBPL9
ENSG00000078618	protein_coding	NRDC
ENSG00000169213	protein_coding	RAB3B
ENSG00000117862	protein_coding	TXNDC12
ENSG00000198841	protein_coding	KTI12
ENSG00000134717	protein_coding	BTF3L4
ENSG00000157077	protein_coding	ZFYVE9
ENSG00000154222	protein_coding	CC2D1B
ENSG00000085840	protein_coding	ORC1
ENSG00000134748	protein_coding	PRPF38A
ENSG00000134744	protein_coding	ZCCHC11
ENSG00000116157	protein_coding	GPX7
ENSG00000182183	protein_coding	FAM159A
ENSG00000162377	protein_coding	COA7
ENSG00000162378	protein_coding	ZYG11B
ENSG00000203995	protein_coding	ZYG11A
ENSG00000121310	protein_coding	ECHDC2
ENSG00000116171	protein_coding	SCP2
ENSG00000174348	protein_coding	PODN
ENSG00000162383	protein_coding	SLC1A7
ENSG00000157184	protein_coding	CPT2
ENSG00000162384	protein_coding	C1orf123
ENSG00000162385	protein_coding	MAGOH
ENSG00000157193	protein_coding	LRP8
ENSG00000143006	protein_coding	DMRTB1
ENSG00000174332	protein_coding	GLIS1
ENSG00000058804	protein_coding	NDC1
ENSG00000058799	protein_coding	YIPF1
ENSG00000211452	protein_coding	DIO1
ENSG00000081870	protein_coding	HSPB11
ENSG00000116212	protein_coding	LRRC42
ENSG00000203985	protein_coding	LDLRAD1
ENSG00000116209	protein_coding	TMEM59
ENSG00000116205	protein_coding	TCEANC2
ENSG00000256407	protein_coding	AL357673.1
ENSG00000157211	protein_coding	CDCP2
ENSG00000215883	protein_coding	CYB5RL
ENSG00000116221	protein_coding	MRPL37
ENSG00000157216	protein_coding	SSBP3
ENSG00000162390	protein_coding	ACOT11
ENSG00000162391	protein_coding	FAM151A
ENSG00000184313	protein_coding	MROH7
ENSG00000271723	protein_coding	MROH7-TTC4
ENSG00000243725	protein_coding	TTC4
ENSG00000162396	protein_coding	PARS2
ENSG00000006555	protein_coding	TTC22
ENSG00000162398	protein_coding	LEXM
ENSG00000116133	protein_coding	DHCR24
ENSG00000143001	protein_coding	TMEM61
ENSG00000162399	protein_coding	BSND
ENSG00000169174	protein_coding	PCSK9
ENSG00000162402	protein_coding	USP24
ENSG00000284686	protein_coding	AC119674.2
ENSG00000162407	protein_coding	PLPP3
ENSG00000162409	protein_coding	PRKAA2
ENSG00000187889	protein_coding	FYB2
ENSG00000157131	protein_coding	C8A
ENSG00000021852	protein_coding	C8B
ENSG00000173406	protein_coding	DAB1
ENSG00000162600	protein_coding	OMA1
ENSG00000184292	protein_coding	TACSTD2
ENSG00000162601	protein_coding	MYSM1
ENSG00000177606	protein_coding	JUN
ENSG00000172456	protein_coding	FGGY
ENSG00000134709	protein_coding	HOOK1
ENSG00000134716	protein_coding	CYP2J2
ENSG00000162598	protein_coding	C1orf87
ENSG00000162599	protein_coding	NFIA
ENSG00000162604	protein_coding	TM2D1
ENSG00000132849	protein_coding	PATJ
ENSG00000240563	protein_coding	L1TD1
ENSG00000132854	protein_coding	KANK4
ENSG00000162607	protein_coding	USP1
ENSG00000116641	protein_coding	DOCK7
ENSG00000132855	protein_coding	ANGPTL3
ENSG00000125703	protein_coding	ATG4C
ENSG00000187140	protein_coding	FOXD3
ENSG00000088035	protein_coding	ALG6
ENSG00000142856	protein_coding	ITGB3BP
ENSG00000203965	protein_coding	EFCAB7
ENSG00000079739	protein_coding	PGM1
ENSG00000185483	protein_coding	ROR1
ENSG00000177414	protein_coding	UBE2U
ENSG00000158966	protein_coding	CACHD1
ENSG00000162437	protein_coding	RAVER2
ENSG00000162434	protein_coding	JAK1
ENSG00000162433	protein_coding	AK4
ENSG00000116675	protein_coding	DNAJC6
ENSG00000213625	protein_coding	LEPROT
ENSG00000116678	protein_coding	LEPR
ENSG00000184588	protein_coding	PDE4B
ENSG00000118473	protein_coding	SGIP1
ENSG00000152760	protein_coding	TCTEX1D1
ENSG00000172410	protein_coding	INSL5
ENSG00000152763	protein_coding	WDR78
ENSG00000198160	protein_coding	MIER1
ENSG00000116704	protein_coding	SLC35D1
ENSG00000203963	protein_coding	C1orf141
ENSG00000162594	protein_coding	IL23R
ENSG00000081985	protein_coding	IL12RB2
ENSG00000142864	protein_coding	SERBP1
ENSG00000116717	protein_coding	GADD45A
ENSG00000172380	protein_coding	GNG12
ENSG00000162595	protein_coding	DIRAS3
ENSG00000116729	protein_coding	WLS
ENSG00000116745	protein_coding	RPE65
ENSG00000024526	protein_coding	DEPDC1
ENSG00000033122	protein_coding	LRRC7
ENSG00000066557	protein_coding	LRRC40
ENSG00000116754	protein_coding	SRSF11
ENSG00000118454	protein_coding	ANKRD13C
ENSG00000197568	protein_coding	HHLA3
ENSG00000116761	protein_coding	CTH
ENSG00000050628	protein_coding	PTGER3
ENSG00000132485	protein_coding	ZRANB2
ENSG00000172260	protein_coding	NEGR1
ENSG00000162620	protein_coding	LRRIQ3
ENSG00000254685	protein_coding	FPGT
ENSG00000259030	protein_coding	FPGT-TNNI3K
ENSG00000116783	protein_coding	TNNI3K
ENSG00000162621	protein_coding	LRRC53
ENSG00000178965	protein_coding	ERICH3
ENSG00000116791	protein_coding	CRYZ
ENSG00000162623	protein_coding	TYW3
ENSG00000162624	protein_coding	LHX8
ENSG00000137968	protein_coding	SLC44A5
ENSG00000117054	protein_coding	ACADM
ENSG00000137955	protein_coding	RABGGTB
ENSG00000057468	protein_coding	MSH4
ENSG00000154007	protein_coding	ASB17
ENSG00000184005	protein_coding	ST6GALNAC3
ENSG00000117069	protein_coding	ST6GALNAC5
ENSG00000142892	protein_coding	PIGK
ENSG00000154027	protein_coding	AK5
ENSG00000036549	protein_coding	ZZZ3
ENSG00000077254	protein_coding	USP33
ENSG00000180488	protein_coding	MIGA1
ENSG00000162614	protein_coding	NEXN
ENSG00000162613	protein_coding	FUBP1
ENSG00000162616	protein_coding	DNAJB4
ENSG00000137960	protein_coding	GIPC2
ENSG00000122420	protein_coding	PTGFR
ENSG00000137959	protein_coding	IFI44L
ENSG00000137965	protein_coding	IFI44
ENSG00000162618	protein_coding	ADGRL4
ENSG00000117114	protein_coding	ADGRL2
ENSG00000137941	protein_coding	TTLL7
ENSG00000142875	protein_coding	PRKACB
ENSG00000203943	protein_coding	SAMD13
ENSG00000137976	protein_coding	DNASE2B
ENSG00000117133	protein_coding	RPF1
ENSG00000174021	protein_coding	GNG5
ENSG00000122432	protein_coding	SPATA1
ENSG00000117151	protein_coding	CTBS
ENSG00000117155	protein_coding	SSX2IP
ENSG00000171517	protein_coding	LPAR3
ENSG00000153898	protein_coding	MCOLN2
ENSG00000162643	protein_coding	WDR63
ENSG00000055732	protein_coding	MCOLN3
ENSG00000097096	protein_coding	SYDE2
ENSG00000162642	protein_coding	C1orf52
ENSG00000142867	protein_coding	BCL10
ENSG00000153904	protein_coding	DDAH1
ENSG00000142871	protein_coding	CYR61
ENSG00000117174	protein_coding	ZNHIT6
ENSG00000171502	protein_coding	COL24A1
ENSG00000122417	protein_coding	ODF2L
ENSG00000137975	protein_coding	CLCA2
ENSG00000016490	protein_coding	CLCA1
ENSG00000016602	protein_coding	CLCA4
ENSG00000097033	protein_coding	SH3GLB1
ENSG00000183291	protein_coding	SELENOF
ENSG00000153936	protein_coding	HS2ST1
ENSG00000267561	protein_coding	AC093155.3
ENSG00000143013	protein_coding	LMO4
ENSG00000065243	protein_coding	PKN2
ENSG00000137947	protein_coding	GTF2B
ENSG00000137944	protein_coding	KYAT3
ENSG00000213516	protein_coding	RBMXL1
ENSG00000117226	protein_coding	GBP3
ENSG00000117228	protein_coding	GBP1
ENSG00000162645	protein_coding	GBP2
ENSG00000213512	protein_coding	GBP7
ENSG00000162654	protein_coding	GBP4
ENSG00000154451	protein_coding	GBP5
ENSG00000183347	protein_coding	GBP6
ENSG00000197147	protein_coding	LRRC8B
ENSG00000171488	protein_coding	LRRC8C
ENSG00000271949	protein_coding	AC093423.3
ENSG00000171492	protein_coding	LRRC8D
ENSG00000162664	protein_coding	ZNF326
ENSG00000143032	protein_coding	BARHL2
ENSG00000122482	protein_coding	ZNF644
ENSG00000162669	protein_coding	HFM1
ENSG00000097046	protein_coding	CDC7
ENSG00000069702	protein_coding	TGFBR3
ENSG00000137948	protein_coding	BRDT
ENSG00000172031	protein_coding	EPHX4
ENSG00000230667	protein_coding	SETSIP
ENSG00000284413	protein_coding	BTBD8
ENSG00000189195	protein_coding	AC104836.1
ENSG00000069712	protein_coding	KIAA1107
ENSG00000203910	protein_coding	C1orf146
ENSG00000174842	protein_coding	GLMN
ENSG00000122484	protein_coding	RPAP2
ENSG00000162676	protein_coding	GFI1
ENSG00000067208	protein_coding	EVI5
ENSG00000122406	protein_coding	RPL5
ENSG00000154511	protein_coding	FAM69A
ENSG00000143033	protein_coding	MTF2
ENSG00000117500	protein_coding	TMED5
ENSG00000122483	protein_coding	CCDC18
ENSG00000117505	protein_coding	DR1
ENSG00000137942	protein_coding	FNBP1L
ENSG00000137936	protein_coding	BCAR3
ENSG00000067334	protein_coding	DNTTIP2
ENSG00000023909	protein_coding	GCLM
ENSG00000198691	protein_coding	ABCA4
ENSG00000137962	protein_coding	ARHGAP29
ENSG00000117528	protein_coding	ABCD3
ENSG00000117525	protein_coding	F3
ENSG00000143036	protein_coding	SLC44A3
ENSG00000117519	protein_coding	CNN3
ENSG00000172339	protein_coding	ALG14
ENSG00000152078	protein_coding	TMEM56
ENSG00000271092	protein_coding	TMEM56-RWDD3
ENSG00000122481	protein_coding	RWDD3
ENSG00000117569	protein_coding	PTBP2
ENSG00000188641	protein_coding	DPYD
ENSG00000162627	protein_coding	SNX7
ENSG00000117598	protein_coding	PLPPR5
ENSG00000117600	protein_coding	PLPPR4
ENSG00000099260	protein_coding	PALMD
ENSG00000156869	protein_coding	FRRS1
ENSG00000162688	protein_coding	AGL
ENSG00000117620	protein_coding	SLC35A3
ENSG00000283761	protein_coding	AC118553.2
ENSG00000156875	protein_coding	MFSD14A
ENSG00000156876	protein_coding	SASS6
ENSG00000122435	protein_coding	TRMT13
ENSG00000122477	protein_coding	LRRC39
ENSG00000137992	protein_coding	DBT
ENSG00000137996	protein_coding	RTCA
ENSG00000079335	protein_coding	CDC14A
ENSG00000181656	protein_coding	GPR88
ENSG00000162692	protein_coding	VCAM1
ENSG00000162694	protein_coding	EXTL2
ENSG00000162695	protein_coding	SLC30A7
ENSG00000117543	protein_coding	DPH5
ENSG00000170989	protein_coding	S1PR1
ENSG00000118733	protein_coding	OLFM3
ENSG00000060718	protein_coding	COL11A1
ENSG00000185946	protein_coding	RNPC3
ENSG00000240038	protein_coding	AMY2B
ENSG00000243480	protein_coding	AMY2A
ENSG00000237763	protein_coding	AMY1A
ENSG00000174876	protein_coding	AMY1B
ENSG00000187733	protein_coding	AMY1C
ENSG00000198890	protein_coding	PRMT6
ENSG00000162631	protein_coding	NTNG1
ENSG00000134215	protein_coding	VAV3
ENSG00000085491	protein_coding	SLC25A24
ENSG00000196427	protein_coding	NBPF4
ENSG00000186086	protein_coding	NBPF6
ENSG00000162636	protein_coding	FAM102B
ENSG00000162639	protein_coding	HENMT1
ENSG00000134186	protein_coding	PRPF38B
ENSG00000143107	protein_coding	FNDC7
ENSG00000116266	protein_coding	STXBP3
ENSG00000162641	protein_coding	AKNAD1
ENSG00000274068	protein_coding	AL449266.1
ENSG00000121957	protein_coding	GPSM2
ENSG00000121940	protein_coding	CLCC1
ENSG00000085433	protein_coding	WDR47
ENSG00000197780	protein_coding	TAF13
ENSG00000215717	protein_coding	TMEM167B
ENSG00000179902	protein_coding	C1orf194
ENSG00000116299	protein_coding	KIAA1324
ENSG00000031698	protein_coding	SARS
ENSG00000143126	protein_coding	CELSR2
ENSG00000134222	protein_coding	PSRC1
ENSG00000221986	protein_coding	MYBPHL
ENSG00000134243	protein_coding	SORT1
ENSG00000143106	protein_coding	PSMA5
ENSG00000143028	protein_coding	SYPL2
ENSG00000162650	protein_coding	ATXN7L2
ENSG00000174151	protein_coding	CYB561D1
ENSG00000181754	protein_coding	AMIGO1
ENSG00000156097	protein_coding	GPR61
ENSG00000065135	protein_coding	GNAI3
ENSG00000134183	protein_coding	GNAT2
ENSG00000116337	protein_coding	AMPD2
ENSG00000168765	protein_coding	GSTM4
ENSG00000213366	protein_coding	GSTM2
ENSG00000134184	protein_coding	GSTM1
ENSG00000134201	protein_coding	GSTM5
ENSG00000134202	protein_coding	GSTM3
ENSG00000198758	protein_coding	EPS8L3
ENSG00000184371	protein_coding	CSF1
ENSG00000168710	protein_coding	AHCYL1
ENSG00000143093	protein_coding	STRIP1
ENSG00000156150	protein_coding	ALX3
ENSG00000186150	protein_coding	UBL4B
ENSG00000197106	protein_coding	SLC6A17
ENSG00000116396	protein_coding	KCNC4
ENSG00000162775	protein_coding	RBM15
ENSG00000168679	protein_coding	SLC16A4
ENSG00000134248	protein_coding	LAMTOR5
ENSG00000143125	protein_coding	PROK1
ENSG00000143105	protein_coding	KCNA10
ENSG00000177301	protein_coding	KCNA2
ENSG00000177272	protein_coding	KCNA3
ENSG00000143119	protein_coding	CD53
ENSG00000121931	protein_coding	LRIF1
ENSG00000156171	protein_coding	DRAM2
ENSG00000134255	protein_coding	CEPT1
ENSG00000162777	protein_coding	DENND2D
ENSG00000064886	protein_coding	CHI3L2
ENSG00000134216	protein_coding	CHIA
ENSG00000173947	protein_coding	PIFO
ENSG00000085465	protein_coding	OVGP1
ENSG00000116455	protein_coding	WDR77
ENSG00000116459	protein_coding	ATP5F1
ENSG00000143110	protein_coding	C1orf162
ENSG00000121933	protein_coding	TMIGD3
ENSG00000282608	protein_coding	ADORA3
ENSG00000116473	protein_coding	RAP1A
ENSG00000197852	protein_coding	FAM212B
ENSG00000064703	protein_coding	DDX20
ENSG00000171385	protein_coding	KCND3
ENSG00000143079	protein_coding	CTTNBP2NL
ENSG00000134245	protein_coding	WNT2B
ENSG00000007341	protein_coding	ST7L
ENSG00000116489	protein_coding	CAPZA1
ENSG00000155363	protein_coding	MOV10
ENSG00000155366	protein_coding	RHOC
ENSG00000271810	protein_coding	AL603832.3
ENSG00000155367	protein_coding	PPM1J
ENSG00000184599	protein_coding	FAM19A3
ENSG00000155380	protein_coding	SLC16A1
ENSG00000198799	protein_coding	LRIG2
ENSG00000081026	protein_coding	MAGI3
ENSG00000116793	protein_coding	PHTF1
ENSG00000081019	protein_coding	RSBN1
ENSG00000134242	protein_coding	PTPN22
ENSG00000188761	protein_coding	BCL2L15
ENSG00000134262	protein_coding	AP4B1
ENSG00000118655	protein_coding	DCLRE1B
ENSG00000163349	protein_coding	HIPK1
ENSG00000116774	protein_coding	OLFML3
ENSG00000134207	protein_coding	SYT6
ENSG00000197323	protein_coding	TRIM33
ENSG00000116752	protein_coding	BCAS2
ENSG00000175984	protein_coding	DENND2C
ENSG00000116748	protein_coding	AMPD1
ENSG00000213281	protein_coding	NRAS
ENSG00000009307	protein_coding	CSDE1
ENSG00000052723	protein_coding	SIKE1
ENSG00000198765	protein_coding	SYCP1
ENSG00000134200	protein_coding	TSHB
ENSG00000134198	protein_coding	TSPAN2
ENSG00000134259	protein_coding	NGF
ENSG00000173218	protein_coding	VANGL1
ENSG00000118729	protein_coding	CASQ2
ENSG00000177551	protein_coding	NHLH2
ENSG00000163393	protein_coding	SLC22A15
ENSG00000173212	protein_coding	MAB21L3
ENSG00000163399	protein_coding	ATP1A1
ENSG00000116815	protein_coding	CD58
ENSG00000143061	protein_coding	IGSF3
ENSG00000116824	protein_coding	CD2
ENSG00000134247	protein_coding	PTGFRN
ENSG00000134256	protein_coding	CD101
ENSG00000116830	protein_coding	TTF2
ENSG00000134253	protein_coding	TRIM45
ENSG00000134258	protein_coding	VTCN1
ENSG00000198162	protein_coding	MAN1A2
ENSG00000183508	protein_coding	FAM46C
ENSG00000196505	protein_coding	GDAP2
ENSG00000065183	protein_coding	WDR3
ENSG00000155761	protein_coding	SPAG17
ENSG00000092607	protein_coding	TBX15
ENSG00000116874	protein_coding	WARS2
ENSG00000116882	protein_coding	HAO2
ENSG00000203859	protein_coding	HSD3B2
ENSG00000203857	protein_coding	HSD3B1
ENSG00000143067	protein_coding	ZNF697
ENSG00000092621	protein_coding	PHGDH
ENSG00000134240	protein_coding	HMGCS2
ENSG00000134193	protein_coding	REG4
ENSG00000134249	protein_coding	ADAM30
ENSG00000134250	protein_coding	NOTCH2
ENSG00000265808	protein_coding	SEC22B
ENSG00000273136	protein_coding	NBPF26
ENSG00000263353	protein_coding	PPIAL4A
ENSG00000198019	protein_coding	FCGR1B
ENSG00000188610	protein_coding	FAM72B
ENSG00000171943	protein_coding	SRGAP2C
ENSG00000203818	protein_coding	HIST2H3PS2
ENSG00000263513	protein_coding	FAM72C
ENSG00000271567	protein_coding	PPIAL4E
ENSG00000266338	protein_coding	NBPF15
ENSG00000279782	protein_coding	PPIAL4F
ENSG00000196369	protein_coding	SRGAP2B
ENSG00000215784	protein_coding	FAM72D
ENSG00000256374	protein_coding	PPIAL4D
ENSG00000162825	protein_coding	NBPF20
ENSG00000117262	protein_coding	GPR89A
ENSG00000174827	protein_coding	PDZK1
ENSG00000117281	protein_coding	CD160
ENSG00000265491	protein_coding	RNF115
ENSG00000186141	protein_coding	POLR3C
ENSG00000186364	protein_coding	NUDT17
ENSG00000131788	protein_coding	PIAS3
ENSG00000198483	protein_coding	ANKRD35
ENSG00000143127	protein_coding	ITGA10
ENSG00000131779	protein_coding	PEX11B
ENSG00000265241	protein_coding	RBM8A
ENSG00000280778	protein_coding	AC243547.3
ENSG00000271601	protein_coding	LIX1L
ENSG00000272031	protein_coding	ANKRD34A
ENSG00000121851	protein_coding	POLR3GL
ENSG00000265972	protein_coding	TXNIP
ENSG00000168509	protein_coding	HFE2
ENSG00000271425	protein_coding	NBPF10
ENSG00000213240	protein_coding	AC239799.1
ENSG00000264343	protein_coding	NOTCH2NL
ENSG00000270339	protein_coding	AC243756.1
ENSG00000268043	protein_coding	NBPF12
ENSG00000131791	protein_coding	PRKAB2
ENSG00000131781	protein_coding	FMO5
ENSG00000131778	protein_coding	CHD1L
ENSG00000116128	protein_coding	BCL9
ENSG00000162836	protein_coding	ACP6
ENSG00000265107	protein_coding	GJA5
ENSG00000121634	protein_coding	GJA8
ENSG00000188092	protein_coding	GPR89B
ENSG00000263956	protein_coding	NBPF11
ENSG00000236334	protein_coding	PPIAL4G
ENSG00000270629	protein_coding	NBPF14
ENSG00000177144	protein_coding	NUDT4P1
ENSG00000178104	protein_coding	PDE4DIP
ENSG00000269713	protein_coding	NBPF9
ENSG00000271383	protein_coding	NBPF19
ENSG00000263464	protein_coding	PPIAL4C
ENSG00000150337	protein_coding	FCGR1A
ENSG00000203814	protein_coding	HIST2H2BF
ENSG00000183598	protein_coding	HIST2H3D
ENSG00000270882	protein_coding	HIST2H4A
ENSG00000203811	protein_coding	HIST2H3C
ENSG00000203812	protein_coding	HIST2H2AA3
ENSG00000272196	protein_coding	HIST2H2AA4
ENSG00000203852	protein_coding	HIST2H3A
ENSG00000270276	protein_coding	HIST2H4B
ENSG00000184678	protein_coding	HIST2H2BE
ENSG00000184260	protein_coding	HIST2H2AC
ENSG00000184270	protein_coding	HIST2H2AB
ENSG00000178096	protein_coding	BOLA1
ENSG00000159164	protein_coding	SV2A
ENSG00000143368	protein_coding	SF3B4
ENSG00000014914	protein_coding	MTMR11
ENSG00000264522	protein_coding	OTUD7B
ENSG00000136631	protein_coding	VPS45
ENSG00000023902	protein_coding	PLEKHO1
ENSG00000143401	protein_coding	ANP32E
ENSG00000118298	protein_coding	CA14
ENSG00000117362	protein_coding	APH1A
ENSG00000118292	protein_coding	C1orf54
ENSG00000159208	protein_coding	CIART
ENSG00000266472	protein_coding	MRPS21
ENSG00000117360	protein_coding	PRPF3
ENSG00000163125	protein_coding	RPRD2
ENSG00000143374	protein_coding	TARS2
ENSG00000143369	protein_coding	ECM1
ENSG00000143382	protein_coding	ADAMTSL4
ENSG00000143384	protein_coding	MCL1
ENSG00000143420	protein_coding	ENSA
ENSG00000143457	protein_coding	GOLPH3L
ENSG00000143452	protein_coding	HORMAD1
ENSG00000163131	protein_coding	CTSS
ENSG00000143387	protein_coding	CTSK
ENSG00000143437	protein_coding	ARNT
ENSG00000283324	protein_coding	AL355860.1
ENSG00000143379	protein_coding	SETDB1
ENSG00000143418	protein_coding	CERS2
ENSG00000143412	protein_coding	ANXA9
ENSG00000143409	protein_coding	MINDY1
ENSG00000143363	protein_coding	PRUNE1
ENSG00000163141	protein_coding	BNIPL
ENSG00000143443	protein_coding	C1orf56
ENSG00000197622	protein_coding	CDC42SE1
ENSG00000213190	protein_coding	MLLT11
ENSG00000143458	protein_coding	GABPB2
ENSG00000143434	protein_coding	SEMA6C
ENSG00000163154	protein_coding	TNFAIP8L2
ENSG00000163156	protein_coding	SCNM1
ENSG00000163155	protein_coding	LYSMD1
ENSG00000163157	protein_coding	TMOD4
ENSG00000163159	protein_coding	VPS72
ENSG00000143398	protein_coding	PIP5K1A
ENSG00000159352	protein_coding	PSMD4
ENSG00000143373	protein_coding	ZNF687
ENSG00000143393	protein_coding	PI4KB
ENSG00000143390	protein_coding	RFX5
ENSG00000143416	protein_coding	SELENBP1
ENSG00000159377	protein_coding	PSMB4
ENSG00000143442	protein_coding	POGZ
ENSG00000143375	protein_coding	CGN
ENSG00000143367	protein_coding	TUFT1
ENSG00000143376	protein_coding	SNX27
ENSG00000159409	protein_coding	CELF3
ENSG00000178796	protein_coding	RIIAD1
ENSG00000143436	protein_coding	MRPL9
ENSG00000143450	protein_coding	OAZ3
ENSG00000182134	protein_coding	TDRKH
ENSG00000213171	protein_coding	LINGO4
ENSG00000143365	protein_coding	RORC
ENSG00000225556	protein_coding	C2CD4D
ENSG00000196407	protein_coding	THEM5
ENSG00000159445	protein_coding	THEM4
ENSG00000197747	protein_coding	S100A10
ENSG00000163191	protein_coding	S100A11
ENSG00000182898	protein_coding	TCHHL1
ENSG00000159450	protein_coding	TCHH
ENSG00000215853	protein_coding	RPTN
ENSG00000197915	protein_coding	HRNR
ENSG00000143631	protein_coding	FLG
ENSG00000143520	protein_coding	FLG2
ENSG00000143536	protein_coding	CRNN
ENSG00000186207	protein_coding	LCE5A
ENSG00000169509	protein_coding	CRCT1
ENSG00000185966	protein_coding	LCE3E
ENSG00000163202	protein_coding	LCE3D
ENSG00000244057	protein_coding	LCE3C
ENSG00000187238	protein_coding	LCE3B
ENSG00000185962	protein_coding	LCE3A
ENSG00000187223	protein_coding	LCE2D
ENSG00000187180	protein_coding	LCE2C
ENSG00000159455	protein_coding	LCE2B
ENSG00000187173	protein_coding	LCE2A
ENSG00000187170	protein_coding	LCE4A
ENSG00000198854	protein_coding	C1orf68
ENSG00000203786	protein_coding	KPRP
ENSG00000240386	protein_coding	LCE1F
ENSG00000186226	protein_coding	LCE1E
ENSG00000172155	protein_coding	LCE1D
ENSG00000197084	protein_coding	LCE1C
ENSG00000196734	protein_coding	LCE1B
ENSG00000186844	protein_coding	LCE1A
ENSG00000235942	protein_coding	LCE6A
ENSG00000163206	protein_coding	SMCP
ENSG00000163207	protein_coding	IVL
ENSG00000283227	protein_coding	SPRR5
ENSG00000184148	protein_coding	SPRR4
ENSG00000169474	protein_coding	SPRR1A
ENSG00000163209	protein_coding	SPRR3
ENSG00000169469	protein_coding	SPRR1B
ENSG00000163216	protein_coding	SPRR2D
ENSG00000241794	protein_coding	SPRR2A
ENSG00000196805	protein_coding	SPRR2B
ENSG00000203785	protein_coding	SPRR2E
ENSG00000244094	protein_coding	SPRR2F
ENSG00000159516	protein_coding	SPRR2G
ENSG00000203784	protein_coding	LELP1
ENSG00000203783	protein_coding	PRR9
ENSG00000203782	protein_coding	LOR
ENSG00000159527	protein_coding	PGLYRP3
ENSG00000163218	protein_coding	PGLYRP4
ENSG00000163220	protein_coding	S100A9
ENSG00000163221	protein_coding	S100A12
ENSG00000143546	protein_coding	S100A8
ENSG00000184330	protein_coding	S100A7A
ENSG00000197364	protein_coding	S100A7L2
ENSG00000143556	protein_coding	S100A7
ENSG00000197956	protein_coding	S100A6
ENSG00000196420	protein_coding	S100A5
ENSG00000196154	protein_coding	S100A4
ENSG00000188015	protein_coding	S100A3
ENSG00000196754	protein_coding	S100A2
ENSG00000188643	protein_coding	S100A16
ENSG00000189334	protein_coding	S100A14
ENSG00000189171	protein_coding	S100A13
ENSG00000160678	protein_coding	S100A1
ENSG00000160679	protein_coding	CHTOP
ENSG00000143553	protein_coding	SNAPIN
ENSG00000143621	protein_coding	ILF2
ENSG00000169418	protein_coding	NPR1
ENSG00000143624	protein_coding	INTS3
ENSG00000279767	protein_coding	AL513523.10
ENSG00000143554	protein_coding	SLC27A3
ENSG00000143614	protein_coding	GATAD2B
ENSG00000198837	protein_coding	DENND4B
ENSG00000160741	protein_coding	CRTC2
ENSG00000143570	protein_coding	SLC39A1
ENSG00000143578	protein_coding	CREB3L4
ENSG00000143543	protein_coding	JTB
ENSG00000143545	protein_coding	RAB13
ENSG00000177954	protein_coding	RPS27
ENSG00000143552	protein_coding	NUP210L
ENSG00000143549	protein_coding	TPM3
ENSG00000163263	protein_coding	C1orf189
ENSG00000143612	protein_coding	C1orf43
ENSG00000143569	protein_coding	UBAP2L
ENSG00000143575	protein_coding	HAX1
ENSG00000143595	protein_coding	AQP10
ENSG00000143515	protein_coding	ATP8B2
ENSG00000160712	protein_coding	IL6R
ENSG00000169291	protein_coding	SHE
ENSG00000163239	protein_coding	TDRD10
ENSG00000160714	protein_coding	UBE2Q1
ENSG00000160716	protein_coding	CHRNB2
ENSG00000160710	protein_coding	ADAR
ENSG00000143603	protein_coding	KCNN3
ENSG00000163344	protein_coding	PMVK
ENSG00000163346	protein_coding	PBXIP1
ENSG00000163348	protein_coding	PYGO2
ENSG00000160691	protein_coding	SHC1
ENSG00000173207	protein_coding	CKS1B
ENSG00000160688	protein_coding	FLAD1
ENSG00000163352	protein_coding	LENEP
ENSG00000160685	protein_coding	ZBTB7B
ENSG00000163354	protein_coding	DCST2
ENSG00000163357	protein_coding	DCST1
ENSG00000143537	protein_coding	ADAM15
ENSG00000243364	protein_coding	EFNA4
ENSG00000251246	protein_coding	AL691442.1
ENSG00000143590	protein_coding	EFNA3
ENSG00000169242	protein_coding	EFNA1
ENSG00000169241	protein_coding	SLC50A1
ENSG00000179085	protein_coding	DPM3
ENSG00000163463	protein_coding	KRTCAP2
ENSG00000273088	protein_coding	AL713999.1
ENSG00000163462	protein_coding	TRIM46
ENSG00000185499	protein_coding	MUC1
ENSG00000169231	protein_coding	THBS3
ENSG00000173171	protein_coding	MTX1
ENSG00000177628	protein_coding	GBA
ENSG00000160767	protein_coding	FAM189B
ENSG00000116521	protein_coding	SCAMP3
ENSG00000176444	protein_coding	CLK2
ENSG00000143630	protein_coding	HCN3
ENSG00000143627	protein_coding	PKLR
ENSG00000160752	protein_coding	FDPS
ENSG00000160753	protein_coding	RUSC1
ENSG00000116539	protein_coding	ASH1L
ENSG00000125459	protein_coding	MSTO1
ENSG00000163374	protein_coding	YY1AP1
ENSG00000132676	protein_coding	DAP3
ENSG00000116580	protein_coding	GON4L
ENSG00000132718	protein_coding	SYT11
ENSG00000143622	protein_coding	RIT1
ENSG00000132680	protein_coding	KIAA0907
ENSG00000173080	protein_coding	RXFP4
ENSG00000116584	protein_coding	ARHGEF2
ENSG00000163479	protein_coding	SSR2
ENSG00000160803	protein_coding	UBQLN4
ENSG00000116586	protein_coding	LAMTOR2
ENSG00000132698	protein_coding	RAB25
ENSG00000254726	protein_coding	MEX3A
ENSG00000160789	protein_coding	LMNA
ENSG00000196189	protein_coding	SEMA4A
ENSG00000160785	protein_coding	SLC25A44
ENSG00000260238	protein_coding	PMF1-BGLAP
ENSG00000160783	protein_coding	PMF1
ENSG00000242252	protein_coding	BGLAP
ENSG00000160781	protein_coding	PAQR6
ENSG00000198952	protein_coding	SMG5
ENSG00000163472	protein_coding	TMEM79
ENSG00000198715	protein_coding	GLMP
ENSG00000189030	protein_coding	VHLL
ENSG00000163468	protein_coding	CCT3
ENSG00000163467	protein_coding	TSACC
ENSG00000132677	protein_coding	RHBG
ENSG00000125462	protein_coding	C1orf61
ENSG00000116604	protein_coding	MEF2D
ENSG00000183856	protein_coding	IQGAP3
ENSG00000187862	protein_coding	TTC24
ENSG00000163382	protein_coding	NAXE
ENSG00000160818	protein_coding	GPATCH4
ENSG00000132702	protein_coding	HAPLN2
ENSG00000132692	protein_coding	BCAN
ENSG00000132688	protein_coding	NES
ENSG00000143320	protein_coding	CRABP2
ENSG00000143319	protein_coding	ISG20L2
ENSG00000143303	protein_coding	RRNAD1
ENSG00000143314	protein_coding	MRPL24
ENSG00000143321	protein_coding	HDGF
ENSG00000143294	protein_coding	PRCC
ENSG00000027869	protein_coding	SH2D2A
ENSG00000198400	protein_coding	NTRK1
ENSG00000027644	protein_coding	INSRR
ENSG00000187800	protein_coding	PEAR1
ENSG00000160838	protein_coding	LRRC71
ENSG00000132694	protein_coding	ARHGEF11
ENSG00000253831	protein_coding	ETV3L
ENSG00000117036	protein_coding	ETV3
ENSG00000143297	protein_coding	FCRL5
ENSG00000163518	protein_coding	FCRL4
ENSG00000160856	protein_coding	FCRL3
ENSG00000132704	protein_coding	FCRL2
ENSG00000163534	protein_coding	FCRL1
ENSG00000073754	protein_coding	CD5L
ENSG00000183853	protein_coding	KIRREL1
ENSG00000158473	protein_coding	CD1D
ENSG00000158477	protein_coding	CD1A
ENSG00000158481	protein_coding	CD1C
ENSG00000158485	protein_coding	CD1B
ENSG00000158488	protein_coding	CD1E
ENSG00000186306	protein_coding	OR10T2
ENSG00000180708	protein_coding	OR10K2
ENSG00000173285	protein_coding	OR10K1
ENSG00000198965	protein_coding	OR10R2
ENSG00000197532	protein_coding	OR6Y1
ENSG00000186440	protein_coding	OR6P1
ENSG00000198967	protein_coding	OR10Z1
ENSG00000163554	protein_coding	SPTA1
ENSG00000196171	protein_coding	OR6K2
ENSG00000203757	protein_coding	OR6K3
ENSG00000197403	protein_coding	OR6N1
ENSG00000180433	protein_coding	OR6K6
ENSG00000188340	protein_coding	OR6N2
ENSG00000163563	protein_coding	MNDA
ENSG00000163564	protein_coding	PYHIN1
ENSG00000163565	protein_coding	IFI16
ENSG00000163568	protein_coding	AIM2
ENSG00000162706	protein_coding	CADM3
ENSG00000213088	protein_coding	ACKR1
ENSG00000179639	protein_coding	FCER1A
ENSG00000196266	protein_coding	OR10J3
ENSG00000196184	protein_coding	OR10J1
ENSG00000184155	protein_coding	OR10J5
ENSG00000132703	protein_coding	APCS
ENSG00000132693	protein_coding	CRP
ENSG00000158716	protein_coding	DUSP23
ENSG00000181036	protein_coding	FCRL6
ENSG00000158714	protein_coding	SLAMF8
ENSG00000188004	protein_coding	SNHG28
ENSG00000243284	protein_coding	VSIG8
ENSG00000256029	protein_coding	AL590560.1
ENSG00000213085	protein_coding	CFAP45
ENSG00000158710	protein_coding	TAGLN2
ENSG00000085552	protein_coding	IGSF9
ENSG00000162723	protein_coding	SLAMF9
ENSG00000177807	protein_coding	KCNJ10
ENSG00000143315	protein_coding	PIGM
ENSG00000162728	protein_coding	KCNJ9
ENSG00000162729	protein_coding	IGSF8
ENSG00000018625	protein_coding	ATP1A2
ENSG00000132681	protein_coding	ATP1A4
ENSG00000143318	protein_coding	CASQ1
ENSG00000162734	protein_coding	PEA15
ENSG00000132716	protein_coding	DCAF8
ENSG00000258465	protein_coding	AL139011.2
ENSG00000162735	protein_coding	PEX19
ENSG00000122218	protein_coding	COPA
ENSG00000162736	protein_coding	NCSTN
ENSG00000171786	protein_coding	NHLH1
ENSG00000162738	protein_coding	VANGL2
ENSG00000162739	protein_coding	SLAMF6
ENSG00000066294	protein_coding	CD84
ENSG00000117090	protein_coding	SLAMF1
ENSG00000117091	protein_coding	CD48
ENSG00000026751	protein_coding	SLAMF7
ENSG00000122224	protein_coding	LY9
ENSG00000122223	protein_coding	CD244
ENSG00000179914	protein_coding	ITLN1
ENSG00000158764	protein_coding	ITLN2
ENSG00000158769	protein_coding	F11R
ENSG00000270149	protein_coding	AL591806.3
ENSG00000215845	protein_coding	TSTD1
ENSG00000158773	protein_coding	USF1
ENSG00000186517	protein_coding	ARHGAP30
ENSG00000143217	protein_coding	NECTIN4
ENSG00000162755	protein_coding	KLHDC9
ENSG00000143256	protein_coding	PFDN2
ENSG00000158793	protein_coding	NIT1
ENSG00000158796	protein_coding	DEDD
ENSG00000143222	protein_coding	UFC1
ENSG00000143258	protein_coding	USP21
ENSG00000143224	protein_coding	PPOX
ENSG00000158850	protein_coding	B4GALT3
ENSG00000158859	protein_coding	ADAMTS4
ENSG00000158864	protein_coding	NDUFS2
ENSG00000158869	protein_coding	FCER1G
ENSG00000158874	protein_coding	APOA2
ENSG00000158882	protein_coding	TOMM40L
ENSG00000143257	protein_coding	NR1I3
ENSG00000248485	protein_coding	PCP4L1
ENSG00000158887	protein_coding	MPZ
ENSG00000143252	protein_coding	SDHC
ENSG00000188931	protein_coding	CFAP126
ENSG00000143226	protein_coding	FCGR2A
ENSG00000173110	protein_coding	HSPA6
ENSG00000203747	protein_coding	FCGR3A
ENSG00000162747	protein_coding	FCGR3B
ENSG00000072694	protein_coding	FCGR2B
ENSG00000132185	protein_coding	FCRLA
ENSG00000162746	protein_coding	FCRLB
ENSG00000081721	protein_coding	DUSP12
ENSG00000118217	protein_coding	ATF6
ENSG00000162745	protein_coding	OLFML2B
ENSG00000198929	protein_coding	NOS1AP
ENSG00000254706	protein_coding	AL512785.2
ENSG00000239887	protein_coding	C1orf226
ENSG00000171722	protein_coding	SPATA46
ENSG00000198574	protein_coding	SH2D1B
ENSG00000152332	protein_coding	UHMK1
ENSG00000117143	protein_coding	UAP1
ENSG00000162733	protein_coding	DDR2
ENSG00000132196	protein_coding	HSD17B7
ENSG00000185860	protein_coding	CCDC190
ENSG00000117152	protein_coding	RGS4
ENSG00000143248	protein_coding	RGS5
ENSG00000143228	protein_coding	NUF2
ENSG00000185630	protein_coding	PBX1
ENSG00000162761	protein_coding	LMX1A
ENSG00000143171	protein_coding	RXRG
ENSG00000162763	protein_coding	LRRC52
ENSG00000143198	protein_coding	MGST3
ENSG00000143149	protein_coding	ALDH9A1
ENSG00000143183	protein_coding	TMCO1
ENSG00000143179	protein_coding	UCK2
ENSG00000188859	protein_coding	FAM78B
ENSG00000143157	protein_coding	POGK
ENSG00000152382	protein_coding	TADA1
ENSG00000143195	protein_coding	ILDR2
ENSG00000143194	protein_coding	MAEL
ENSG00000143167	protein_coding	GPA33
ENSG00000198842	protein_coding	DUSP27
ENSG00000143190	protein_coding	POU2F1
ENSG00000198821	protein_coding	CD247
ENSG00000143162	protein_coding	CREG1
ENSG00000198771	protein_coding	RCSD1
ENSG00000197965	protein_coding	MPZL1
ENSG00000143199	protein_coding	ADCY10
ENSG00000143158	protein_coding	MPC2
ENSG00000143164	protein_coding	DCAF6
ENSG00000143147	protein_coding	GPR161
ENSG00000143155	protein_coding	TIPRL
ENSG00000213064	protein_coding	SFT2D2
ENSG00000143178	protein_coding	TBX19
ENSG00000143185	protein_coding	XCL2
ENSG00000143184	protein_coding	XCL1
ENSG00000143196	protein_coding	DPT
ENSG00000143153	protein_coding	ATP1B1
ENSG00000143156	protein_coding	NME7
ENSG00000117475	protein_coding	BLZF1
ENSG00000117477	protein_coding	CCDC181
ENSG00000117479	protein_coding	SLC19A2
ENSG00000198734	protein_coding	F5
ENSG00000174175	protein_coding	SELP
ENSG00000000460	protein_coding	C1orf112
ENSG00000188404	protein_coding	SELL
ENSG00000007908	protein_coding	SELE
ENSG00000171806	protein_coding	METTL18
ENSG00000000457	protein_coding	SCYL3
ENSG00000075945	protein_coding	KIFAP3
ENSG00000203740	protein_coding	METTL11B
ENSG00000120370	protein_coding	GORAB
ENSG00000116132	protein_coding	PRRX1
ENSG00000117501	protein_coding	MROH9
ENSG00000007933	protein_coding	FMO3
ENSG00000094963	protein_coding	FMO2
ENSG00000010932	protein_coding	FMO1
ENSG00000076258	protein_coding	FMO4
ENSG00000117523	protein_coding	PRRC2C
ENSG00000283683	protein_coding	MYOCOS
ENSG00000034971	protein_coding	MYOC
ENSG00000117533	protein_coding	VAMP4
ENSG00000010165	protein_coding	METTL13
ENSG00000197959	protein_coding	DNM3
ENSG00000135845	protein_coding	PIGC
ENSG00000180999	protein_coding	C1orf105
ENSG00000094975	protein_coding	SUCO
ENSG00000117560	protein_coding	FASLG
ENSG00000120337	protein_coding	TNFSF18
ENSG00000117586	protein_coding	TNFSF4
ENSG00000117592	protein_coding	PRDX6
ENSG00000162753	protein_coding	SLC9C2
ENSG00000183831	protein_coding	ANKRD45
ENSG00000232113	protein_coding	TEX50
ENSG00000076321	protein_coding	KLHL20
ENSG00000120334	protein_coding	CENPL
ENSG00000117593	protein_coding	DARS2
ENSG00000185278	protein_coding	ZBTB37
ENSG00000117601	protein_coding	SERPINC1
ENSG00000135870	protein_coding	RC3H1
ENSG00000152061	protein_coding	RABGAP1L
ENSG00000203737	protein_coding	GPR52
ENSG00000116161	protein_coding	CACYBP
ENSG00000120333	protein_coding	MRPS14
ENSG00000120332	protein_coding	TNN
ENSG00000235750	protein_coding	KIAA0040
ENSG00000116147	protein_coding	TNR
ENSG00000143207	protein_coding	RFWD2
ENSG00000116183	protein_coding	PAPPA2
ENSG00000152092	protein_coding	ASTN1
ENSG00000198797	protein_coding	BRINP2
ENSG00000120341	protein_coding	SEC16B
ENSG00000075391	protein_coding	RASAL2
ENSG00000188585	protein_coding	CLEC20A
ENSG00000240021	protein_coding	TEX35
ENSG00000116191	protein_coding	RALGPS2
ENSG00000116194	protein_coding	ANGPTL1
ENSG00000116199	protein_coding	FAM20B
ENSG00000186283	protein_coding	TOR3A
ENSG00000143322	protein_coding	ABL2
ENSG00000057252	protein_coding	SOAT1
ENSG00000162779	protein_coding	AXDND1
ENSG00000116218	protein_coding	NPHS2
ENSG00000162782	protein_coding	TDRD5
ENSG00000143340	protein_coding	FAM163A
ENSG00000169905	protein_coding	TOR1AIP2
ENSG00000143337	protein_coding	TOR1AIP1
ENSG00000135837	protein_coding	CEP350
ENSG00000116260	protein_coding	QSOX1
ENSG00000121454	protein_coding	LHX4
ENSG00000230124	protein_coding	ACBD6
ENSG00000143324	protein_coding	XPR1
ENSG00000135835	protein_coding	KIAA1614
ENSG00000135823	protein_coding	STX6
ENSG00000153029	protein_coding	MR1
ENSG00000162783	protein_coding	IER5
ENSG00000198216	protein_coding	CACNA1E
ENSG00000179930	protein_coding	ZNF648
ENSG00000135821	protein_coding	GLUL
ENSG00000203730	protein_coding	TEDDM1
ENSG00000121446	protein_coding	RGSL1
ENSG00000135828	protein_coding	RNASEL
ENSG00000143333	protein_coding	RGS16
ENSG00000135824	protein_coding	RGS8
ENSG00000135838	protein_coding	NPL
ENSG00000135829	protein_coding	DHX9
ENSG00000157060	protein_coding	SHCBP1L
ENSG00000135862	protein_coding	LAMC1
ENSG00000058085	protein_coding	LAMC2
ENSG00000157064	protein_coding	NMNAT2
ENSG00000116698	protein_coding	SMG7
ENSG00000116701	protein_coding	NCF2
ENSG00000162704	protein_coding	ARPC5
ENSG00000143344	protein_coding	RGL1
ENSG00000173627	protein_coding	APOBEC4
ENSG00000198756	protein_coding	COLGALT2
ENSG00000198860	protein_coding	TSEN15
ENSG00000116667	protein_coding	C1orf21
ENSG00000116406	protein_coding	EDEM3
ENSG00000135842	protein_coding	FAM129A
ENSG00000121481	protein_coding	RNF2
ENSG00000121486	protein_coding	TRMT1L
ENSG00000116668	protein_coding	SWT1
ENSG00000116679	protein_coding	IVNS1ABP
ENSG00000143341	protein_coding	HMCN1
ENSG00000116690	protein_coding	PRG4
ENSG00000047410	protein_coding	TPR
ENSG00000157181	protein_coding	C1orf27
ENSG00000262180	protein_coding	OCLM
ENSG00000116703	protein_coding	PDC
ENSG00000073756	protein_coding	PTGS2
ENSG00000116711	protein_coding	PLA2G4A
ENSG00000162670	protein_coding	BRINP3
ENSG00000150681	protein_coding	RGS18
ENSG00000253148	protein_coding	RGS21
ENSG00000090104	protein_coding	RGS1
ENSG00000127074	protein_coding	RGS13
ENSG00000116741	protein_coding	RGS2
ENSG00000116750	protein_coding	UCHL5
ENSG00000116747	protein_coding	TROVE2
ENSG00000023572	protein_coding	GLRX2
ENSG00000134371	protein_coding	CDC73
ENSG00000162630	protein_coding	B3GALT2
ENSG00000162687	protein_coding	KCNT2
ENSG00000000971	protein_coding	CFH
ENSG00000116785	protein_coding	CFHR3
ENSG00000276911	protein_coding	BX248415.1
ENSG00000244414	protein_coding	CFHR1
ENSG00000134365	protein_coding	CFHR4
ENSG00000080910	protein_coding	CFHR2
ENSG00000134389	protein_coding	CFHR5
ENSG00000143278	protein_coding	F13B
ENSG00000066279	protein_coding	ASPM
ENSG00000177888	protein_coding	ZBTB41
ENSG00000134376	protein_coding	CRB1
ENSG00000213047	protein_coding	DENND1B
ENSG00000203724	protein_coding	C1orf53
ENSG00000143355	protein_coding	LHX9
ENSG00000151414	protein_coding	NEK7
ENSG00000151418	protein_coding	ATP6V1G3
ENSG00000081237	protein_coding	PTPRC
ENSG00000116833	protein_coding	NR5A2
ENSG00000162702	protein_coding	ZNF281
ENSG00000118193	protein_coding	KIF14
ENSG00000118197	protein_coding	DDX59
ENSG00000118200	protein_coding	CAMSAP2
ENSG00000170128	protein_coding	GPR25
ENSG00000163362	protein_coding	INAVA
ENSG00000116852	protein_coding	KIF21B
ENSG00000081248	protein_coding	CACNA1S
ENSG00000232237	protein_coding	ASCL5
ENSG00000116857	protein_coding	TMEM9
ENSG00000163395	protein_coding	IGFN1
ENSG00000081277	protein_coding	PKP1
ENSG00000118194	protein_coding	TNNT2
ENSG00000159166	protein_coding	LAD1
ENSG00000159173	protein_coding	TNNI1
ENSG00000174307	protein_coding	PHLDA3
ENSG00000159176	protein_coding	CSRP1
ENSG00000134369	protein_coding	NAV1
ENSG00000198700	protein_coding	IPO9
ENSG00000198892	protein_coding	SHISA4
ENSG00000163431	protein_coding	LMOD1
ENSG00000134375	protein_coding	TIMM17A
ENSG00000176393	protein_coding	RNPEP
ENSG00000163435	protein_coding	ELF3
ENSG00000170075	protein_coding	GPR37L1
ENSG00000143862	protein_coding	ARL8A
ENSG00000143851	protein_coding	PTPN7
ENSG00000133067	protein_coding	LGR6
ENSG00000077152	protein_coding	UBE2T
ENSG00000077157	protein_coding	PPP1R12B
ENSG00000143858	protein_coding	SYT2
ENSG00000117139	protein_coding	KDM5B
ENSG00000183155	protein_coding	RABIF
ENSG00000117153	protein_coding	KLHL12
ENSG00000159346	protein_coding	ADIPOR1
ENSG00000159348	protein_coding	CYB5R1
ENSG00000163444	protein_coding	TMEM183A
ENSG00000143847	protein_coding	PPFIA4
ENSG00000122180	protein_coding	MYOG
ENSG00000163485	protein_coding	ADORA1
ENSG00000133055	protein_coding	MYBPH
ENSG00000133048	protein_coding	CHI3L1
ENSG00000133063	protein_coding	CHIT1
ENSG00000159388	protein_coding	BTG2
ENSG00000122176	protein_coding	FMOD
ENSG00000188783	protein_coding	PRELP
ENSG00000188770	protein_coding	OPTC
ENSG00000058668	protein_coding	ATP2B4
ENSG00000122188	protein_coding	LAX1
ENSG00000058673	protein_coding	ZC3H11A
ENSG00000257315	protein_coding	ZBED6
ENSG00000182004	protein_coding	SNRPE
ENSG00000143842	protein_coding	SOX13
ENSG00000143845	protein_coding	ETNK2
ENSG00000143839	protein_coding	REN
ENSG00000170498	protein_coding	KISS1
ENSG00000174567	protein_coding	GOLT1A
ENSG00000143850	protein_coding	PLEKHA6
ENSG00000158615	protein_coding	PPP1R15B
ENSG00000133056	protein_coding	PIK3C2B
ENSG00000198625	protein_coding	MDM4
ENSG00000170382	protein_coding	LRRN2
ENSG00000163531	protein_coding	NFASC
ENSG00000184144	protein_coding	CNTN2
ENSG00000174529	protein_coding	TMEM81
ENSG00000117222	protein_coding	RBBP5
ENSG00000133059	protein_coding	DSTYK
ENSG00000133069	protein_coding	TMCC2
ENSG00000163545	protein_coding	NUAK2
ENSG00000162873	protein_coding	KLHDC8A
ENSG00000186007	protein_coding	LEMD1
ENSG00000117266	protein_coding	CDK18
ENSG00000174514	protein_coding	MFSD4A
ENSG00000158711	protein_coding	ELK4
ENSG00000158715	protein_coding	SLC45A3
ENSG00000069275	protein_coding	NUCKS1
ENSG00000117280	protein_coding	RAB29
ENSG00000133065	protein_coding	SLC41A1
ENSG00000162877	protein_coding	PM20D1
ENSG00000174502	protein_coding	SLC26A9
ENSG00000276600	protein_coding	RAB7B
ENSG00000196188	protein_coding	CTSE
ENSG00000263961	protein_coding	C1orf186
ENSG00000198049	protein_coding	AVPR1B
ENSG00000196550	protein_coding	FAM72A
ENSG00000266028	protein_coding	SRGAP2
ENSG00000263528	protein_coding	IKBKE
ENSG00000266094	protein_coding	RASSF5
ENSG00000143486	protein_coding	EIF2D
ENSG00000143479	protein_coding	DYRK3
ENSG00000162889	protein_coding	MAPKAPK2
ENSG00000136634	protein_coding	IL10
ENSG00000142224	protein_coding	IL19
ENSG00000162891	protein_coding	IL20
ENSG00000162892	protein_coding	IL24
ENSG00000162894	protein_coding	FCMR
ENSG00000162896	protein_coding	PIGR
ENSG00000162897	protein_coding	FCAMR
ENSG00000182795	protein_coding	C1orf116
ENSG00000123836	protein_coding	PFKFB2
ENSG00000180667	protein_coding	YOD1
ENSG00000123843	protein_coding	C4BPB
ENSG00000123838	protein_coding	C4BPA
ENSG00000196352	protein_coding	CD55
ENSG00000117322	protein_coding	CR2
ENSG00000203710	protein_coding	CR1
ENSG00000197721	protein_coding	CR1L
ENSG00000117335	protein_coding	CD46
ENSG00000174059	protein_coding	CD34
ENSG00000076356	protein_coding	PLXNA2
ENSG00000008118	protein_coding	CAMK1G
ENSG00000196878	protein_coding	LAMB3
ENSG00000123689	protein_coding	G0S2
ENSG00000117594	protein_coding	HSD11B1
ENSG00000009790	protein_coding	TRAF3IP3
ENSG00000162757	protein_coding	C1orf74
ENSG00000117595	protein_coding	IRF6
ENSG00000117597	protein_coding	DIEXF
ENSG00000143469	protein_coding	SYT14
ENSG00000082497	protein_coding	SERTAD4
ENSG00000054392	protein_coding	HHAT
ENSG00000143473	protein_coding	KCNH1
ENSG00000284299	protein_coding	AL590132.1
ENSG00000283952	protein_coding	AC092017.3
ENSG00000117625	protein_coding	RCOR3
ENSG00000082512	protein_coding	TRAF5
ENSG00000198570	protein_coding	RD3
ENSG00000170385	protein_coding	SLC30A1
ENSG00000117650	protein_coding	NEK2
ENSG00000123684	protein_coding	LPGAT1
ENSG00000143493	protein_coding	INTS7
ENSG00000143476	protein_coding	DTL
ENSG00000066027	protein_coding	PPP2R5A
ENSG00000065600	protein_coding	TMEM206
ENSG00000117691	protein_coding	NENF
ENSG00000162772	protein_coding	ATF3
ENSG00000162771	protein_coding	FAM71A
ENSG00000123685	protein_coding	BATF3
ENSG00000117697	protein_coding	NSL1
ENSG00000203705	protein_coding	TATDN3
ENSG00000185523	protein_coding	SPATA45
ENSG00000162769	protein_coding	FLVCR1
ENSG00000143494	protein_coding	VASH2
ENSG00000174606	protein_coding	ANGEL2
ENSG00000136643	protein_coding	RPS6KC1
ENSG00000117707	protein_coding	PROX1
ENSG00000143499	protein_coding	SMYD2
ENSG00000152104	protein_coding	PTPN14
ENSG00000117724	protein_coding	CENPF
ENSG00000082482	protein_coding	KCNK2
ENSG00000136636	protein_coding	KCTD3
ENSG00000042781	protein_coding	USH2A
ENSG00000196482	protein_coding	ESRRG
ENSG00000092978	protein_coding	GPATCH2
ENSG00000162814	protein_coding	SPATA17
ENSG00000067533	protein_coding	RRP15
ENSG00000092969	protein_coding	TGFB2
ENSG00000143353	protein_coding	LYPLAL1
ENSG00000215817	protein_coding	ZC3H11B
ENSG00000196660	protein_coding	SLC30A10
ENSG00000136628	protein_coding	EPRS
ENSG00000162813	protein_coding	BPNT1
ENSG00000067704	protein_coding	IARS2
ENSG00000118873	protein_coding	RAB3GAP2
ENSG00000116141	protein_coding	MARK1
ENSG00000162817	protein_coding	C1orf115
ENSG00000117791	protein_coding	MARC2
ENSG00000186205	protein_coding	MARC1
ENSG00000136630	protein_coding	HLX
ENSG00000143507	protein_coding	DUSP10
ENSG00000143512	protein_coding	HHIPL2
ENSG00000143498	protein_coding	TAF1A
ENSG00000154305	protein_coding	MIA3
ENSG00000186063	protein_coding	AIDA
ENSG00000162819	protein_coding	BROX
ENSG00000197520	protein_coding	FAM177B
ENSG00000154309	protein_coding	DISP1
ENSG00000187554	protein_coding	TLR5
ENSG00000143502	protein_coding	SUSD4
ENSG00000178395	protein_coding	CCDC185
ENSG00000203697	protein_coding	CAPN8
ENSG00000162909	protein_coding	CAPN2
ENSG00000143514	protein_coding	TP53BP2
ENSG00000143756	protein_coding	FBXO28
ENSG00000143753	protein_coding	DEGS1
ENSG00000143748	protein_coding	NVL
ENSG00000143771	protein_coding	CNIH4
ENSG00000162923	protein_coding	WDR26
ENSG00000143786	protein_coding	CNIH3
ENSG00000185842	protein_coding	DNAH14
ENSG00000143815	protein_coding	LBR
ENSG00000154380	protein_coding	ENAH
ENSG00000143742	protein_coding	SRP9
ENSG00000143819	protein_coding	EPHX1
ENSG00000196187	protein_coding	TMEM63A
ENSG00000243709	protein_coding	LEFTY1
ENSG00000255835	protein_coding	AL117348.2
ENSG00000143811	protein_coding	PYCR2
ENSG00000143768	protein_coding	LEFTY2
ENSG00000143751	protein_coding	SDE2
ENSG00000163041	protein_coding	H3F3A
ENSG00000182827	protein_coding	ACBD3
ENSG00000185155	protein_coding	MIXL1
ENSG00000183814	protein_coding	LIN9
ENSG00000143799	protein_coding	PARP1
ENSG00000203685	protein_coding	STUM
ENSG00000143772	protein_coding	ITPKB
ENSG00000143801	protein_coding	PSEN2
ENSG00000163050	protein_coding	COQ8A
ENSG00000143776	protein_coding	CDC42BPA
ENSG00000181450	protein_coding	ZNF678
ENSG00000143740	protein_coding	SNAP47
ENSG00000081692	protein_coding	JMJD4
ENSG00000185888	protein_coding	PRSS38
ENSG00000143816	protein_coding	WNT9A
ENSG00000154342	protein_coding	WNT3A
ENSG00000143761	protein_coding	ARF1
ENSG00000143793	protein_coding	C1orf35
ENSG00000162910	protein_coding	MRPL55
ENSG00000143774	protein_coding	GUK1
ENSG00000198835	protein_coding	GJC2
ENSG00000181873	protein_coding	IBA57
ENSG00000162913	protein_coding	OBSCN-AS1
ENSG00000154358	protein_coding	OBSCN
ENSG00000154370	protein_coding	TRIM11
ENSG00000162931	protein_coding	TRIM17
ENSG00000168148	protein_coding	HIST3H3
ENSG00000181218	protein_coding	HIST3H2A
ENSG00000196890	protein_coding	HIST3H2BB
ENSG00000168159	protein_coding	RNF187
ENSG00000116574	protein_coding	RHOU
ENSG00000177800	protein_coding	TMEM78
ENSG00000168118	protein_coding	RAB4A
ENSG00000213029	protein_coding	SPHAR
ENSG00000154429	protein_coding	CCSAP
ENSG00000143632	protein_coding	ACTA1
ENSG00000069248	protein_coding	NUP133
ENSG00000135776	protein_coding	ABCB10
ENSG00000135801	protein_coding	TAF5L
ENSG00000135763	protein_coding	URB2
ENSG00000143641	protein_coding	GALNT2
ENSG00000177614	protein_coding	PGBD5
ENSG00000135775	protein_coding	COG2
ENSG00000135744	protein_coding	AGT
ENSG00000135773	protein_coding	CAPN9
ENSG00000119280	protein_coding	C1orf198
ENSG00000143643	protein_coding	TTC13
ENSG00000173409	protein_coding	ARV1
ENSG00000182118	protein_coding	FAM89A
ENSG00000119283	protein_coding	TRIM67
ENSG00000235710	protein_coding	AL109810.2
ENSG00000143633	protein_coding	C1orf131
ENSG00000116906	protein_coding	GNPAT
ENSG00000116903	protein_coding	EXOC8
ENSG00000010072	protein_coding	SPRTN
ENSG00000135766	protein_coding	EGLN1
ENSG00000116918	protein_coding	TSNAX
ENSG00000270106	protein_coding	TSNAX-DISC1
ENSG00000162946	protein_coding	DISC1
ENSG00000116991	protein_coding	SIPA1L2
ENSG00000212916	protein_coding	MAP10
ENSG00000135778	protein_coding	NTPCR
ENSG00000135749	protein_coding	PCNX2
ENSG00000143674	protein_coding	MAP3K21
ENSG00000135750	protein_coding	KCNK1
ENSG00000183780	protein_coding	SLC35F3
ENSG00000168275	protein_coding	COA6
ENSG00000059588	protein_coding	TARBP1
ENSG00000168264	protein_coding	IRF2BP2
ENSG00000173726	protein_coding	TOMM20
ENSG00000188739	protein_coding	RBM34
ENSG00000054267	protein_coding	ARID4B
ENSG00000152904	protein_coding	GGPS1
ENSG00000116957	protein_coding	TBCE
ENSG00000162885	protein_coding	B3GALNT2
ENSG00000168243	protein_coding	GNG4
ENSG00000143669	protein_coding	LYST
ENSG00000116962	protein_coding	NID1
ENSG00000077585	protein_coding	GPR137B
ENSG00000086619	protein_coding	ERO1B
ENSG00000186197	protein_coding	EDARADD
ENSG00000116977	protein_coding	LGALS8
ENSG00000119285	protein_coding	HEATR1
ENSG00000077522	protein_coding	ACTN2
ENSG00000116984	protein_coding	MTR
ENSG00000244020	protein_coding	MT1HL1
ENSG00000198626	protein_coding	RYR2
ENSG00000116996	protein_coding	ZP4
ENSG00000270188	protein_coding	MTRNR2L11
ENSG00000133019	protein_coding	CHRM3
ENSG00000155816	protein_coding	FMN2
ENSG00000180875	protein_coding	GREM2
ENSG00000182901	protein_coding	RGS7
ENSG00000091483	protein_coding	FH
ENSG00000117009	protein_coding	KMO
ENSG00000054277	protein_coding	OPN3
ENSG00000203668	protein_coding	CHML
ENSG00000162843	protein_coding	WDR64
ENSG00000174371	protein_coding	EXO1
ENSG00000196289	protein_coding	BECN2
ENSG00000197769	protein_coding	MAP1LC3C
ENSG00000180287	protein_coding	PLD5
ENSG00000143702	protein_coding	CEP170
ENSG00000054282	protein_coding	SDCCAG8
ENSG00000117020	protein_coding	AKT3
ENSG00000179456	protein_coding	ZBTB18
ENSG00000173728	protein_coding	C1orf100
ENSG00000035687	protein_coding	ADSS
ENSG00000179397	protein_coding	CATSPERE
ENSG00000121644	protein_coding	DESI2
ENSG00000284188	protein_coding	AL451007.3
ENSG00000203667	protein_coding	COX20
ENSG00000153187	protein_coding	HNRNPU
ENSG00000203666	protein_coding	EFCAB2
ENSG00000162849	protein_coding	KIF26B
ENSG00000185420	protein_coding	SMYD3
ENSG00000162851	protein_coding	TFB2M
ENSG00000162852	protein_coding	CNST
ENSG00000143653	protein_coding	SCCPDH
ENSG00000153207	protein_coding	AHCTF1
ENSG00000197472	protein_coding	ZNF695
ENSG00000135747	protein_coding	ZNF670-ZNF695
ENSG00000277462	protein_coding	ZNF670
ENSG00000188295	protein_coding	ZNF669
ENSG00000196418	protein_coding	ZNF124
ENSG00000162714	protein_coding	ZNF496
ENSG00000162711	protein_coding	NLRP3
ENSG00000177535	protein_coding	OR2B11
ENSG00000169224	protein_coding	GCSAML
ENSG00000196242	protein_coding	OR2C3
ENSG00000177489	protein_coding	OR2G2
ENSG00000177476	protein_coding	OR2G3
ENSG00000197437	protein_coding	OR13G1
ENSG00000169214	protein_coding	OR6F1
[truncated: 17,837 more rows]
