# Supplementary material for: Identification and validation of a prognostic risk model based on caveolin family genes for breast cancer
Source: Front Cell Dev Biol. 2022 Sep 6;10:822187. doi: 10.3389/fcell.2022.822187 (PMC9485841; doi:10.3389/fcell.2022.822187)
Supplement: Supplementary file 3 [file DataSheet1.zip › Fig6/Fig6A-PCA.R]

#
rm(list = ls())


load('BRCA_expr.rdata')
load('allPheClin_v1.rdata')
allPheClin_v1 <- allPheClin_v1[order(allPheClin_v1$CAV_score_group),]

pca_gene <- c("CAV1","CAV2","CAV3")
BRCA_expr <- BRCA_expr[pca_gene,]
all_GC_expr <- t(scale(t(BRCA_expr)))

all_GC_expr <- all_GC_expr[,allPheClin_v1$sample]
identical(colnames(all_GC_expr),allPheClin_v1$sample)
expr_df <- t(all_GC_expr)
pca.results <- prcomp(expr_df, center = TRUE, scale. = FALSE)

mycol <- c("#223D6C","#D20A13","#088247","#FFD121","#11AA4D","#58CDD9","#7A142C","#5D90BA","#431A3D","#91612D","#6E568C","#E0367A","#D8D155","#64495D","#7CC767")

library(ggplot2)
library(plyr)
library(ggord)


source('./geom_ord_ellipse.R') 


ggord(pca.results, grp_in = allPheClin_v1$CAV_score_group, repel=TRUE,
      ellipse = F, 
      size = 2, 
      alpha=0.5, 
      cols = mycol[1:length(unique(allPheClin_v1$CAV_score_group))],
      arrow = NULL,txt = NULL) + 
  theme(panel.grid =element_blank()) + 
  geom_ord_ellipse(ellipse_pro = .95, 
                   size=1.5, 
                   lty=1 ) 

ggsave("PCA_classic.pdf", width = 6, height = 6)
