# Supplementary material for: Identification and validation of a prognostic risk model based on caveolin family genes for breast cancer
Source: Front Cell Dev Biol. 2022 Sep 6;10:822187. doi: 10.3389/fcell.2022.822187 (PMC9485841; doi:10.3389/fcell.2022.822187)
Supplement: Supplementary file 3 [file DataSheet1.zip › Fig6/Fig6B-os.R]

#
rm(list = ls())


load("BRCA_clin.rdata")
load("BRCA_expr.rdata")

range(BRCA_expr)
x <- c("CAV1","CAV2","CAV3")
sigGene <- BRCA_expr[x,]

#PCA_score
pca <- prcomp(t(sigGene), scale = T, center = F)
pca1 <- pca$x[,1] 
pca2 <- pca$x[,2] 
CAV.score <- as.data.frame(pca1 + pca2) 
colnames(CAV.score) <- 'CAV_score'

allPheClin_v1 <- merge(BRCA_clin,CAV.score,by.x = 1,by.y = 0)

library(survival)
library(survminer)
cut <- surv_cutpoint(allPheClin_v1,'OS.time','OS','CAV_score')
cat <- surv_categorize(cut) 
a=cut[["cutpoint"]][["cutpoint"]]
allPheClin_v1$CAV_score_group <- ifelse(allPheClin_v1$CAV_score>a
                                       ,'CAVscore-High','CAVscore-Low')
table(allPheClin_v1$CAV_score_group)#548:534
save(allPheClin_v1,file = 'allPheClin_v1.rdata')

library("survival")
library("survminer")
tcga_clinical <- allPheClin_v1
tcga_clinical$OS.time=as.numeric(tcga_clinical$OS.time)
tcga_clinical$OS=as.numeric(tcga_clinical$OS)

#OS
fit <- survfit(Surv(OS.time,OS) ~ CAV_score_group,data = tcga_clinical)

pdf(file = 'OS.pdf',height = 6,width = 6,onefile = F)
ggsurvplot(
  fit, 
  pval = TRUE, 
  pval.method = TRUE, 
  legend.title='CAV_score_group', 
  legend.labs=c('High','Low'), 
  conf.int = F, 
  risk.table = TRUE, 
  risk.table.col = "strata", 
  linetype = "strata", 
  #surv.median.line = "hv", 
  xlab = 'Time in years',
  ggtheme = theme_bw(), 
  palette = c('seagreen','orange')
)
dev.off()

#end
