# Supplementary material for: Identification and validation of a prognostic risk model based on caveolin family genes for breast cancer
Source: Front Cell Dev Biol. 2022 Sep 6;10:822187. doi: 10.3389/fcell.2022.822187 (PMC9485841; doi:10.3389/fcell.2022.822187)
Supplement: Supplementary file 3 [file DataSheet1.zip › Fig6/Fig6C-timeROC.R]

rm(list = ls())


load("allPheClin_v1.rdata")
rr2 <- allPheClin_v1[,c(1:3,10)]
rr2$OS <- as.numeric(rr2$OS)
rr2$OS.time <- as.numeric(rr2$OS.time)

##ROC

library(survival)
library(survminer)
library(timeROC)
predict_1_year<- 1
predict_3_year<- 3
predict_5_year<- 5
ROC<-timeROC(T=rr2$OS.time,delta=rr2$OS,
             marker=rr2$CAV_score,cause=1,
             weighting="marginal",
             times=c(predict_1_year,predict_3_year,predict_5_year),ROC=TRUE)

pdf("ROC-Time.pdf",height = 6,width = 6)
plot(ROC,time=predict_1_year,col='#E31A1C',title=FALSE,lwd=3)
plot(ROC,time=predict_3_year,col="steelblue",add=TRUE,title=FALSE,lwd=3)
plot(ROC,time=predict_5_year,col="#FDBF6F",add=TRUE,title=FALSE,lwd=3)
legend("bottomright",
       c(paste("AUC of 1 year survival: ",round(ROC$AUC[1],3)),
         paste("AUC of 3 year survival: ",round(ROC$AUC[2],3)),
         paste("AUC of 5 year survival: ",round(ROC$AUC[3],3))),col=c("#E31A1C","steelblue",'#FDBF6F'),lwd=3)
dev.off()

#
