# Supplementary material for: Identification and validation of a prognostic risk model based on caveolin family genes for breast cancer
Source: Front Cell Dev Biol. 2022 Sep 6;10:822187. doi: 10.3389/fcell.2022.822187 (PMC9485841; doi:10.3389/fcell.2022.822187)
Supplement: Supplementary file 3 [file DataSheet1.zip › Fig6/Fig6D-forest.R]

#
rm(list = ls())


load('allPheClin_v1.rdata')
pre_cox <- allPheClin_v1[,c(1:3,4,5,6,11)]
pre_cox <- na.omit(pre_cox)
pre_cox$Age <- as.factor(ifelse(pre_cox$Age<=65,'<=65','>65'))
pre_cox$Stage[pre_cox$Stage=='Stage I'] <- 'Stage I/II'
pre_cox$Stage[pre_cox$Stage=='Stage II'] <- 'Stage I/II'
pre_cox$Stage[pre_cox$Stage=='Stage III'] <- 'Stage III/IV'
pre_cox$Stage[pre_cox$Stage=='Stage IV'] <- 'Stage III/IV'

library(survival)
library(survminer)
pre_cox$OS <- as.numeric(pre_cox$OS)
pre_cox$OS.time <- as.numeric(pre_cox$OS.time)


covariates <- c("Age", "Gender", "Stage", "CAV_score_group")

s=as.formula(paste('Surv(OS.time,OS)~', paste(covariates,collapse = "+")))

model <- coxph(s, data = pre_cox )
ggforest(model, data = pre_cox, 
         main = "Hazard ratio", 
         cpositions = c(0.10, 0.22, 0.4), 
         fontsize = 1.0, 
         refLabel = "1", noDigits = 4)


ggsave(file="ggforest.pdf",width=10,height = 7)
dev.off()
