# Supplementary material for: Identification and validation of a prognostic risk model based on caveolin family genes for breast cancer
Source: Front Cell Dev Biol. 2022 Sep 6;10:822187. doi: 10.3389/fcell.2022.822187 (PMC9485841; doi:10.3389/fcell.2022.822187)
Supplement: Supplementary file 3 [file DataSheet1.zip › Fig6/Fig6E&F-nom.R]

#
rm(list = ls())


load('allPheClin_v1.rdata')
risk2 <- allPheClin_v1[,c(1:6,11)]
risk2$Age <- ifelse(risk2$Age>65,'>65','<=65')
risk2 <- na.omit(risk2)

#install.packages("rms")
library(rms)


dd<-datadist(risk2)
options(datadist="dd")
options(na.action="na.delete")
summary(risk2$OS.time)

coxpbc<-cph(formula = Surv(OS.time,OS) ~  
              Age + Gender + Stage +  CAV_score_group,
            data=risk2,x=T,y=T,surv = T,na.action=na.delete) 
#,time.inc =2920
print(coxpbc)


surv<-Survival(coxpbc) 
surv3<-function(x) surv(3,x)
surv5<-function(x) surv(5,x)

x<-nomogram(coxpbc,fun = list(surv3,surv5),lp=T,
            funlabel = c('3-year survival Probability','5-year survival Probability'),
            maxscale = 100,fun.at = c(0.95,0.9,0.8,0.7,0.6,0.5,0.4,0.3,0.2,0.1))

pdf("nomogram_classical.pdf",width = 12,height = 10)
plot(x, lplabel="Linear Predictor",
     xfrac=.35,varname.label=TRUE, varname.label.sep="=", ia.space=.2, 
     tck=NA, tcl=-0.20, lmgp=0.3,
     points.label='Points', total.points.label='Total Points',
     total.sep.page=FALSE, 
     cap.labels=FALSE,cex.var = 1.6,cex.axis = 1.05,lwd=5,
     label.every = 1,col.grid = gray(c(0.8, 0.95)))
dev.off()

#print(x)
#install.packages("nomogramEx")
library(nomogramEx)
nomogramEx(nomo=x,np=2,digit = 9)


f3<-cph(formula = Surv(OS.time,OS) ~  
          Age + Gender + Stage +  CAV_score_group,
        data=risk2,
        x=T,y=T,surv = T,na.action=na.delete,time.inc = 3) 


cal3<-calibrate(f3, cmethod="KM", method="boot",u=3,m=50,B=1000) 

pdf("calibration_3y.pdf",width = 8,height = 8)
plot(cal3,
     lwd = 2,
     lty = 1,
     errbar.col = c("#2166AC"),
     xlim = c(0,1),ylim= c(0,1),
     xlab = "Nomogram-prediced OS (%)",ylab = "Observed OS (%)",
     cex.lab=1.2, cex.axis=1, cex.main=1.2, cex.sub=0.6) 
lines(cal3[,c('mean.predicted',"KM")], 
      type = 'b',
      lwd = 2, 
      pch = 16, #
      col = c("#2166AC")) 
mtext("")
box(lwd = 1) 
abline(0,1,lty = 3, 
       lwd = 2, 
       col = c("#224444")
dev.off()


f5<-cph(formula = Surv(OS.time,OS) ~  
          Age + Gender + Stage +  CAV_score_group,
        data=risk2,
        x=T,y=T,surv = T,na.action=na.delete,time.inc = 5) 
cal5 <- calibrate(f5, cmethod="KM", method="boot",u=5,m=50,B=1000)

plot(cal5,
     lwd = 2,
     lty = 1,
     errbar.col = c("#B2182B"),
     xlim = c(0,1),ylim= c(0,1),
     xlab = "Nomogram-prediced OS (%)",ylab = "Observed OS (%)",
     col = c("#B2182B"),
     cex.lab=1.2,cex.axis=1, cex.main=1.2, cex.sub=0.6)
lines(cal5[,c('mean.predicted',"KM")],
      type= 'b',
      lwd = 2,
      col = c("#B2182B"),
      pch = 16)
mtext("")
box(lwd = 1)
abline(0,1,lty= 3,
       lwd = 2,
       col =c("#224444"))


pdf("calibration_compare.pdf",width = 8,height = 8)
plot(cal3,lwd = 2,lty = 0,errbar.col = c("#2166AC"),
     bty = "l", 
     xlim = c(0,1),ylim= c(0,1),
     xlab = "Nomogram-prediced OS (%)",ylab = "Observed OS (%)",
     col = c("#2166AC"),
     cex.lab=1.2,cex.axis=1, cex.main=1.2, cex.sub=0.6)
lines(cal5[,c('mean.predicted',"KM")],
      type = 'b', lwd = 1, col = c("#2166AC"), pch = 16)
mtext("")

plot(cal5,lwd = 2,lty = 0,errbar.col = c("#B2182B"),
     xlim = c(0,1),ylim= c(0,1),col = c("#B2182B"),add = T)
lines(cal5[,c('mean.predicted',"KM")],
      type = 'b', lwd = 1, col = c("#B2182B"), pch = 16)

abline(0,1, lwd = 2, lty = 3, col = c("#224444"))

legend("topleft", 
       legend = c("3-year","5-year"), 
       col =c("#2166AC","#B2182B"), 
       lwd = 2,
       cex = 1.2,
       bty = "n")
dev.off()
