# Supplementary material for: Identification and validation of a prognostic risk model based on caveolin family genes for breast cancer
Source: Front Cell Dev Biol. 2022 Sep 6;10:822187. doi: 10.3389/fcell.2022.822187 (PMC9485841; doi:10.3389/fcell.2022.822187)
Supplement: Supplementary file 3 [file DataSheet1.zip › Fig7/Fig7A&B-ssGSEA.R]

#
rm(list = ls())
setwd("C:\\Users\\Administrator\\Desktop\\CAV_BCRA\\6.ImmuneCell")


cellMarker <- data.table::fread("cellMarker.csv",data.table = F)
colnames(cellMarker)[2] <- "celltype"

cellMarker <- lapply(split(cellMarker,cellMarker$celltype), function(x){
  dd = x$Metagene
  unique(dd)
})

save(cellMarker,file = "cellMarker_ssGSEA.Rdata")


load("BRCA_expr.rdata")
expr <- BRCA_expr
expr <- as.matrix(expr)


library(GSVA)
gsva_data <- gsva(expr,cellMarker, method = "ssgsea")
save(gsva_data,file = 'gsva_data.rdata')

#end
