# Supplementary material for: Identification and validation of a prognostic risk model based on caveolin family genes for breast cancer
Source: Front Cell Dev Biol. 2022 Sep 6;10:822187. doi: 10.3389/fcell.2022.822187 (PMC9485841; doi:10.3389/fcell.2022.822187)
Supplement: Supplementary file 3 [file DataSheet1.zip › Fig7/Fig7A&Bplot.R]

#
rm(list = ls())

load('allPheClin_v1.rdata')
load('gsva_data.rdata')
ICI <- as.data.frame(gsva_data)
CAV_score_group <- allPheClin_v1[,c(1,10,11)]

CAV_score_group <- CAV_score_group[order(CAV_score_group$CAV_score_group,decreasing = F),]
table(CAV_score_group$CAV_score_group)

ICI <- ICI[,CAV_score_group$sample]
rownames(CAV_score_group) <- CAV_score_group[,1]
CAV_score_group <- CAV_score_group[,-1]

#====================================================================#
#pheatmap
library(pheatmap)
pre_heat <- ICI

pre_heat <- as.data.frame(t(scale(t(pre_heat))))
pre_heat[pre_heat > 1] <-1
pre_heat[pre_heat < -1] <- -1

annColors <- list()
annColors[['CAV_score_group']] <- c('CAVscore-High'='red','CAVscore-Low'='steelblue')

pdf("ICI_heatmap.pdf",height=8,width=8)
pheatmap(pre_heat,
         color = colorRampPalette(c('navy','white','firebrick3'))(1000),
         annotation_col = CAV_score_group,
         annotation_colors = annColors,treeheight_row = 0,gaps_col = 548,
         show_rownames = T, show_colnames = F,cluster_rows = F,cluster_cols = F)
dev.off()
#
#============================================================#

library(tidyr)
library(tibble)
library(dplyr)
library(ggplot2)
library(ggpubr)
CAV_score_group <- allPheClin_v1[,c(1,11)]
ggdata <- ICI%>%
  t()%>%
  as.data.frame()%>%
  rownames_to_column(var = 'sample')%>%
  inner_join(CAV_score_group,by='sample')%>%
  select(-sample)%>%
  select(CAV_score_group,everything())%>%
  gather(key = 'Cell',value = 'Value',-1)

ggplot(ggdata,aes(x=Cell,y=Value,fill=CAV_score_group))+
  geom_boxplot(width=0.7,size=0.3,outlier.size = 0.3,outlier.alpha = 0.8)+
  theme_bw()+
  theme(panel.grid = element_blank())+
  stat_compare_means(symnum.args=list(cutpoints = c(0, 0.001, 0.01, 0.05, 1), 
                                      symbols = c("***", "**", "*", "ns")),label = "p.signif")+
  theme(axis.text.x = element_text(angle = 60,hjust = 1))+
  #scale_fill_brewer(palette = 'Set1')+
  scale_fill_manual(values = c('red','steelblue')) +
  theme(legend.position = 'top')+
  xlab('')+ylab('Infiltrating Abundance')+
  labs(fill='CAV_score_group')
ggsave(filename = 'ICI_boxplot.pdf',height = 8,width = 12)
dev.off()

#end
