# Supplementary material for: Identification and validation of a prognostic risk model based on caveolin family genes for breast cancer
Source: Front Cell Dev Biol. 2022 Sep 6;10:822187. doi: 10.3389/fcell.2022.822187 (PMC9485841; doi:10.3389/fcell.2022.822187)
Supplement: Supplementary file 3 [file DataSheet1.zip › Fig7/Fig7C-CAVscore_COR_imcell.R]

#
rm(list = ls())


load('allPheClin_v1.rdata')
load('gsva_data.rdata')

#library(ggstatsplot)
library(data.table)
library(dplyr)
library(tidyr)
library(ggplot2)
Sys.setenv(LANGUAGE = "en")
options(stringsAsFactors = FALSE) 

riskscore <- allPheClin_v1[,c(1,10)]
rownames(riskscore) <- riskscore[,1]
tcga_expr <- as.data.frame(riskscore[,-1])
rownames(tcga_expr) <- rownames(riskscore)
colnames(tcga_expr) <- 'CAV_score'

tcga_gsva <- t(gsva_data)
tcga_expr <- as.data.frame(t(tcga_expr))

tcga_gsva <- tcga_gsva[colnames(tcga_expr),]

index <- rownames(tcga_expr) 
y <- as.numeric(tcga_expr)
head(y)


colnames <- colnames(tcga_gsva)
data <- data.frame(colnames)
for (i in 1:length(colnames)){
  test <- cor.test(as.numeric(tcga_gsva[,i]),y,type="spearman")
  data[i,2] <- test$estimate                                            
  data[i,3] <- test$p.value
}
names(data) <- c("symbol","correlation","pvalue")
head(data)

data %>% 
  filter(pvalue <0.05) %>% # 
  ggplot(aes(correlation,forcats::fct_reorder(symbol,correlation))) +
  geom_segment(aes(xend=0,yend=symbol)) +
  geom_point(aes(col=pvalue,size=abs(correlation))) +
  scale_colour_gradientn(colours=c("#7fc97f","#984ea3")) +
  #scale_color_viridis_c(begin = 0.5, end = 1) +
  scale_size_continuous(range =c(2,8))  +
  theme_minimal() +
  ylab(NULL)

ggsave("CAV_score_cor_imCell.pdf",height = 10,width = 6)
dev.off()
colnames(tcga_gsva)
#end
