# Supplementary material for: Identification and validation of a prognostic risk model based on caveolin family genes for breast cancer
Source: Front Cell Dev Biol. 2022 Sep 6;10:822187. doi: 10.3389/fcell.2022.822187 (PMC9485841; doi:10.3389/fcell.2022.822187)
Supplement: Supplementary file 3 [file DataSheet1.zip › Fig8/Fig8A-mutation.R]

#
rm(list = ls())

library(TCGAbiolinks)
library(maftools)
Sys.setenv(LANGUAGE = "en") 
options(stringsAsFactors = FALSE) 


cancerName <- data.frame(id = TCGAbiolinks:::getGDCprojects()$project_id, name = TCGAbiolinks:::getGDCprojects()$name)
head(cancerName)

clinical <- GDCquery(project = "TCGA-BRCA", 
                     data.category = "Clinical", 
                     file.type = "xml")

GDCdownload(clinical)
cliquery <- GDCprepare_clinic(clinical, clinical.info = "patient")
colnames(cliquery)[1] <- "Tumor_Sample_Barcode"

View(cliquery)
load('allPheClin_v1.rdata')


mut <- GDCquery_Maf(tumor = "BRCA", pipelines = "varscan2")
mut$cid <- substr(mut$Tumor_Sample_Barcode,1,16)
in_v1.rdata')
mut <- mut[mut$cid%in%allPheClin_v1$sample,]

#load('Tar_expr.rdata')
#mut <- mut[mut$Hugo_Symbol%in%rownames(Tar_expr),]
#mut <- GDCquery_Maf(tumor = "LIHC", pipelines = "mutect2")
maf <- read.maf(maf = mut, clinicalData = cliquery, isTCGA = T)
#全样本top20
pdf("oncoplotTop20.pdf",width = 15,height = 10)
oncoplot(maf = maf,
         top = 20,writeMatrix = T)
dev.off()


#==============================================#
rm(list = ls())

mygene <- read.table("onco_matrix.txt",header = T,row.names = 1,sep = "\t",as.is = T)

mygene[1:3,1:3]


mygene_new <- as.matrix(mygene)
dim(mygene_new) <- c(ncol(mygene)*nrow(mygene),1)
unique(mygene_new)


load('allPheClin_v1.rdata')
mytype <- allPheClin_v1[,c(1,11)]
colnames(mytype)[2] <- 'Subtype'
mytype$sample <- substr(mytype$sample,1,12)
mytype$sample <- as.character(mytype$sample)
mytype$sample <- gsub('-','.',mytype$sample)
head(mytype)
table(mytype$Subtype)


mycol <- c("#223D6C","#D20A13","#FFD121","#088247","#11AA4D","#58CDD9","#7A142C","#5D90BA","#431A3D","#91612D","#6E568C","#E0367A","#D8D155","#64495D","#7CC767")


alter_fun = list(
  background = function(x, y, w, h) {
    grid.rect(x, y, w-unit(0.5, "mm"), h-unit(0.5, "mm"), gp = gpar(fill = NA, col = NA)) #不要背景色
  },
  Nonsense_Mutation = function(x, y, w, h) {
    grid.rect(x, y, w-unit(0.5, "mm"), h-unit(0.5, "mm"), gp = gpar(fill = mycol[4], col = NA)) 
  },
  Missense_Mutation = function(x, y, w, h) {
    grid.rect(x, y, w-unit(0.5, "mm"), h-unit(0.5, "mm"), gp = gpar(fill = mycol[5], col = NA)) 
  },
  Frame_Shift_Del = function(x, y, w, h) {
    grid.rect(x, y, w-unit(0.5, "mm"), h-unit(0.5, "mm"), gp = gpar(fill = mycol[1], col = NA)) 
  },
  Frame_Shift_Ins = function(x, y, w, h) {
    grid.rect(x, y, w-unit(0.5, "mm"), h-unit(0.5, "mm"), gp = gpar(fill = mycol[2], col = NA)) 
  },
  Splice_Site = function(x, y, w, h) {
    grid.rect(x, y, w-unit(0.5, "mm"), h-unit(0.5, "mm"), gp = gpar(fill = mycol[6], col = NA)) 
  },
  In_Frame_Del = function(x, y, w, h) {
    grid.rect(x, y, w-unit(0.5, "mm"), h-unit(0.5, "mm"), gp = gpar(fill = mycol[7], col = NA)) 
  },
  In_Frame_Ins = function(x, y, w, h) {
    grid.rect(x, y, w-unit(0.5, "mm"), h-unit(0.5, "mm"), gp = gpar(fill = mycol[8], col = NA)) 
  },
  Multi_Hit = function(x, y, w, h) {
    grid.rect(x, y, w-unit(0.5, "mm"), h*0.33, gp = gpar(fill = "black", col = NA)) 
  }
)


col = c("Nonsense_Mutation" = mycol[4], 
        "Missense_Mutation" = mycol[5], 
        "Frame_Shift_Del" = mycol[1], 
        "Frame_Shift_Ins" = mycol[2], 
        "Splice_Site" = mycol[6], 
        "In_Frame_Del" = mycol[7],
        "In_Frame_Ins" = mycol[8],
        "Multi_Hit" = "black")
library(ComplexHeatmap)

p1 <- oncoPrint(mygene[1:(ncol(mygene))], get_type = function(x) x,
                alter_fun = alter_fun, col = col,
                remove_empty_columns = TRUE
                #column_order = NULL, 
                #row_order = NULL, 
)

matrix <- p1@matrix
sampleOrder <-  data.frame(p1@column_order)
rownames(sampleOrder) <- p1@column_names_param$labels
sampleOrder$oriOrder <- row.names(sampleOrder)
sampleOrder <- sampleOrder[order(as.numeric(sampleOrder[,1]),decreasing=F),]
#rownames(mytype) <- mytype$sample
#length(unique(mytype$sample))


mytype <- mytype[mytype$sample%in%sampleOrder$oriOrder,]
mytype <- mytype[order(mytype$Subtype),]
table(mytype$Subtype)#416,419
#order

mytype=mytype[!duplicated(mytype$sample),]
rownames(mytype) <- mytype$sample
mygene <- mygene[,rownames(mytype)]
identical(colnames(mygene),rownames(mytype))


my_annotation = HeatmapAnnotation(df = data.frame(mytype[2]),
                                  col = list(Subtype = c("CAVscore-High" = 'red', "CAVscore-Low" = 'steelblue'))
)


p <- oncoPrint(mygene[1:(ncol(mygene))], get_type = function(x) x,
               alter_fun = alter_fun, col = col,
               remove_empty_columns = TRUE,
               column_order = rownames(mytype), 
               #row_order = NULL, 
               show_pct = FALSE, 
               bottom_annotation = my_annotation)


pdf("oncoprint_cli_order.pdf",width = 12,height = 5)
p
dev.off()

#end
