# Supplementary material for: Identification and validation of a prognostic risk model based on caveolin family genes for breast cancer
Source: Front Cell Dev Biol. 2022 Sep 6;10:822187. doi: 10.3389/fcell.2022.822187 (PMC9485841; doi:10.3389/fcell.2022.822187)
Supplement: Supplementary file 3 [file DataSheet1.zip › Fig8/Fig8B-TMB.R]

#
rm(list = ls())


load('allPheClin_v1.rdata')
load('TMB_titv.RData')

library(magrittr)
library(tidyr)
library(ggplot2)
library(ggpubr)

TMB <- TMB.dat[["BRCA"]]
TMB$TMB <- TMB$total/38
TMB$Tumor_Sample_Barcode <- substr(TMB$Tumor_Sample_Barcode,1,16)
TMB_sub <- merge(allPheClin_v1[,c(1,11)],TMB[,c(1,12)],by=1)


TMB_sub$TMB <- log2(TMB_sub$TMB+1)

all <- TMB_sub
all$
library(ggplot2)
library(ggpubr)
library(ggsci)


wilcox.test(TMB~CAV_score_group,data = all)
ggplot(all,aes(CAV_score_group,TMB,color=CAV_score_group))+
  geom_boxplot(notch = T)+
  geom_jitter(width = 0.2)+
  scale_color_brewer(palette = 'Set1')+
  #scale_color_manual(values = c('',''))
  xlab('')+labs(fill='CAV_score_group')+xlab('')+ylab('Tumor mutation load')+
  ggtitle('p = 0.02436')+theme(plot.title = element_text(hjust = 0.5))
ggsave('TMB.pdf',width = 5,height=5)


#end
