# Supplementary material for: Identification and validation of a prognostic risk model based on caveolin family genes for breast cancer
Source: Front Cell Dev Biol. 2022 Sep 6;10:822187. doi: 10.3389/fcell.2022.822187 (PMC9485841; doi:10.3389/fcell.2022.822187)
Supplement: Supplementary file 3 [file DataSheet1.zip › FIg9/Fig9A&B-IM_cohort.R]

#
rm(list = ls())

library(IMvigor210CoreBiologies)
library(ggplot2)
library(survival)
library(survminer)
library(dplyr)
library(tibble)
library(tidyr)
library(ggsci)
library(export)
library(pROC)


load('IMvigor210.Rdata')


#IMvigor_expr <- as.data.frame(t(scale(t(IMvigor_expr))))
x <- c("CAV1","CAV2","CAV3")
data <- IMvigor_expr[x,]
#pca
pca <- prcomp(t(data), scale = T, center = F) 
pca1 <- pca$x[,1] # 取出第一主成分
pca2 <- pca$x[,2] # 取出第二主成分

rs <- as.data.frame(pca1 + pca2) # 主成份相加
colnames(rs) <- 'CAV_score'
# -------------------------------------------------------------------------

dd <- merge(IMvigor_clin,rs,by=0)
dd$Response <- as.character(dd$Response)
dd$RR <- ifelse(dd$Response%in%c('CR','PR'),'CR/PR','SD/PD')
#complete/partial response ：CR/PR 
#stable/progression disease :AD/PD 

library(survival)
library(survminer)

cut <- surv_cutpoint(dd,'OS.time','OS','CAV_score')
cat <- surv_categorize(cut) 
a=cut[["cutpoint"]][["cutpoint"]]

dd$Group <- ifelse(dd$CAV_score>a,'High','Low')
table(dd$Group)

# -------------------------------------------------------------------------
## survival plot ##
# -------------------------------------------------------------------------

fit <- survfit(Surv(OS.time,OS)~Group,dd)
surv_pvalue(fit)
mytheme <- theme_survminer(font.legend = c(14,"plain", "black"),
                           font.x = c(14,"plain", "black"),
                           font.y = c(14,"plain", "black"),
                           base_size = 15)
ggsurvplot(fit,dd,palette = 'jco',size=1.3,
           pval = T,pval.method = T,
           legend.labs=c("High","Low"), 
           legend.title='Risk',
           xlab="Time(years)",
           ylab='Overall survival',
           risk.table=TRUE,
           break.time.by = 3,
           risk.table.title="Number at risk",
           risk.table.height=.3,
           risk.table.y.text = FALSE,
           risk.table.y.title = F,
           font.legend = c(14,"plain", "black"),
           font.x = c(14,"plain", "black"),
           font.y = c(14,"plain", "black"),
           ggtheme = theme_bw())
graph2pdf(file='UC-Surival.pdf',width=5.5,height=5)

# -------------------------------------------------------------------------
## bar plot ##
# -------------------------------------------------------------------------

chisq.test(table(dd$Group,dd$RR))#p-value = 0.0151

pp <- as.data.frame(table(dd$Group,dd$RR))
pp <- plyr::ddply(pp,'Var1',transform,Per=Freq/sum(Freq)*100)
pp <- plyr::ddply(pp,'Var1',transform,location=100-(cumsum(Per)-0.5*Per))
pp$label <- paste0(round(pp$Per,0),'%')

ggplot(pp,aes(Var1,Per,fill=Var2))+
  geom_bar(stat = 'identity',color='#303030')+
  geom_text(aes(y=location,label=label))+
  theme_bw()+
  ggtitle('')+
  theme(plot.title = element_text(hjust = 0.5),
        legend.position = 'top')+
  ylab('Fraction of Patients')+labs(fill='')+xlab('Group')+
  scale_fill_npg()
ggsave(filename = 'UC-Bar-plot.pdf',height = 5,width=4.4)


#end
