# Supplementary material for: Identification and validation of a prognostic risk model based on caveolin family genes for breast cancer
Source: Front Cell Dev Biol. 2022 Sep 6;10:822187. doi: 10.3389/fcell.2022.822187 (PMC9485841; doi:10.3389/fcell.2022.822187)
Supplement: Supplementary file 3 [file DataSheet1.zip › FIg9/Fig9C-J-drug.R]

#
rm(list = ls())

library(pRRophetic)
library(ggplot2)
library(ggpubr)
load('allPheClin_v1.rdata')
load('BRCA_expr.rdata')

#======#
riskscore <- allPheClin_v1[,c(1,10,11)]
colnames(riskscore)[1] <- 'id'
colnames(riskscore)[2] <- 'Risk.score'
colnames(riskscore)[3] <- 'Level'
rownames(riskscore) <- riskscore[,1]

#======# 
mRNA_expr_log2 <- BRCA_expr


#Drug
drug <- 'Metformin'
my <- pRRopheticPredict(testMatrix =as.matrix(mRNA_expr_log2[,rownames(riskscore)]),
                        drug = drug,
                        tissueType = "allSolidTumors",
                        selection = 1) 

data <- merge(riskscore[,c(1,3)],as.data.frame(my),by.x = 1,by.y=0)
ggplot(data,aes(Level,my,color=Level))+
  geom_boxplot(notch = F)+
  #geom_jitter(width = 0.2)+
  scale_fill_brewer(palette = 'Set1')+
  #scale_color_manual(values = c('indianred2','seagreen'))+
  stat_compare_means()+
  #theme_classic()+
  #theme(legend.position = 'none')+
  xlab('Risk')+ylab('Estimated IC50')
tapply(data$my,data$Level,mean) 
tapply(data$my,data$Level,median)

ggsave('Metformin.pdf',width = 4,height=5)
